# Supplementary material for: A revision of Lachnodius Maskell (Hemiptera, Coccomorpha, Eriococcidae)
Source: Zookeys. 2019 Jan 21;(818):43–88. doi: 10.3897/zookeys.818.32061 (PMC6349806; doi:10.3897/zookeys.818.32061)
Supplement: XML Treatment for Lachnodius [file zookeys.818.32061-treatment1.xml]

<!DOCTYPE tp:taxon-treatment
  PUBLIC "-//TaxonX//DTD Taxonomic Treatment Publishing DTD v0 20100105//EN" "tax-treatment-NSO.dtd">
<tp:taxon-treatment xmlns:tp="http://www.plazi.org/taxpub"><tp:treatment-meta><kwd-group><label>Taxon classification</label><kwd><named-content xmlns:xlink="http://www.w3.org/1999/xlink" content-type="kingdom">Animalia</named-content></kwd><kwd><named-content xmlns:xlink="http://www.w3.org/1999/xlink" content-type="order">Hemiptera</named-content></kwd><kwd><named-content xmlns:xlink="http://www.w3.org/1999/xlink" content-type="family">Eriococcidae</named-content></kwd></kwd-group><mixed-citation publication-type="journal"><person-group><name><surname>Hardy</surname><given-names>Nate B.</given-names></name><name><surname>Beardsley Jr</surname><given-names>John W.</given-names></name><name><surname>Gullan</surname><given-names>Penny J.</given-names></name></person-group><article-title>A revision of <italic><tp:taxon-name><tp:taxon-name-part taxon-name-part-type="genus" reg="Lachnodius">Lachnodius</tp:taxon-name-part></tp:taxon-name></italic> Maskell (<tp:taxon-name><tp:taxon-name-part taxon-name-part-type="order">Hemiptera</tp:taxon-name-part></tp:taxon-name>, <tp:taxon-name><tp:taxon-name-part taxon-name-part-type="above-genus">Coccomorpha</tp:taxon-name-part></tp:taxon-name>, <tp:taxon-name><tp:taxon-name-part taxon-name-part-type="family">Eriococcidae</tp:taxon-name-part></tp:taxon-name>)</article-title><source>Zookeys</source><day>21</day><month>1</month><year>2019</year><volume>2019</volume><issue>818</issue><fpage>43</fpage><lpage>88</lpage><pub-id pub-id-type="doi">10.3897/zookeys.818.32061</pub-id></mixed-citation></tp:treatment-meta><tp:nomenclature><tp:taxon-name>
            <tp:taxon-name-part taxon-name-part-type="genus" reg="Lachnodius">Lachnodius</tp:taxon-name-part>
          </tp:taxon-name><tp:taxon-authority>Maskell, 1896</tp:taxon-authority><tp:nomenclature-citation-list><tp:nomenclature-citation><tp:taxon-name>
                <tp:taxon-name-part taxon-name-part-type="genus" reg="Lachnodius">Lachnodius</tp:taxon-name-part>
              </tp:taxon-name><comment>Maskell, 1896: 400. Type species: <italic><tp:taxon-name><tp:taxon-name-part taxon-name-part-type="genus" reg="Dactylopius">Dactylopius</tp:taxon-name-part><tp:taxon-name-part taxon-name-part-type="species" reg="eucalypti">eucalypti</tp:taxon-name-part></tp:taxon-name></italic> Maskell. Subsequently designated by <xref ref-type="bibr" rid="B12">Fernald 1903</xref>.</comment></tp:nomenclature-citation><tp:nomenclature-citation><tp:taxon-name>
                <tp:taxon-name-part taxon-name-part-type="genus" reg="Pseudopsylla">Pseudopsylla</tp:taxon-name-part>
              </tp:taxon-name><comment>: Froggatt 1921: 6. Type species: <italic><tp:taxon-name><tp:taxon-name-part taxon-name-part-type="genus" reg="Pseudopsylla">Pseudopsylla</tp:taxon-name-part><tp:taxon-name-part taxon-name-part-type="species" reg="hirsutus">hirsutus</tp:taxon-name-part></tp:taxon-name></italic> Froggatt, by monotypy and original designation. Synonymy by <xref ref-type="bibr" rid="B5">Beardsley 1982</xref>: 31. </comment></tp:nomenclature-citation></tp:nomenclature-citation-list></tp:nomenclature><tp:treatment-sec sec-type="notes" id="SECID0EGRAE"><title>Biological notes.</title><p>The females of all species of <italic><tp:taxon-name><tp:taxon-name-part taxon-name-part-type="genus" reg="Lachnodius">Lachnodius</tp:taxon-name-part></tp:taxon-name></italic> induce galls of varying complexity on the leaves, buds, stems, or main trunk of species of <italic><tp:taxon-name><tp:taxon-name-part taxon-name-part-type="genus" reg="Eucalyptus">Eucalyptus</tp:taxon-name-part></tp:taxon-name></italic> or <italic><tp:taxon-name><tp:taxon-name-part taxon-name-part-type="genus" reg="Corymbia">Corymbia</tp:taxon-name-part></tp:taxon-name></italic> (<tp:taxon-name><tp:taxon-name-part taxon-name-part-type="family">Myrtaceae</tp:taxon-name-part></tp:taxon-name>) (Figs <xref ref-type="fig" rid="F1">1</xref>, <xref ref-type="fig" rid="F2">2</xref>). Galls consist of a pit in swollen plant tissue with insect’s dorsum either exposed or partially concealed. Females remain in their gall after their imaginal molt, and then at maturity, depending on species, either desert their gall and move elsewhere for oviposition, or remain in their gall for reproduction. Males, in the few species for which they are known, induce galls as first-instar nymphs but then, near the end of their second instar, vacate the gall and move to another site to form cocoons in which they complete their development.</p></tp:treatment-sec><tp:treatment-sec sec-type="diagnosis" id="SECID0EQSAE"><title>Diagnosis of adult females of the genus <italic><tp:taxon-name><tp:taxon-name-part taxon-name-part-type="genus" reg="Lachnodius">Lachnodius</tp:taxon-name-part></tp:taxon-name></italic></title><p>Body outline circular to oval. In most species eyes on margin (on venter in <italic><tp:taxon-name><tp:taxon-name-part taxon-name-part-type="genus" reg="Lachnodius">L.</tp:taxon-name-part><tp:taxon-name-part taxon-name-part-type="species" reg="froggatti">froggatti</tp:taxon-name-part></tp:taxon-name></italic>, and absent in <italic><tp:taxon-name><tp:taxon-name-part taxon-name-part-type="genus" reg="Lachnodius">L.</tp:taxon-name-part><tp:taxon-name-part taxon-name-part-type="species" reg="sealakeensis">sealakeensis</tp:taxon-name-part></tp:taxon-name></italic>). Antennae six to seven-segmented. Pair of broad, blister-like frontal lobes between antennae; a series of elongate setae along posterior margin of lobes. Tentorial box usually with anterior aliform extensions. Labium either one-segmented, or composed of two fused segments; proximal segment indicated by a pair of setae on ventral surface; distal segment with one pair of ventral seta, one pair of fleshy apical setae, and one pair of dorsal setae. Legs well developed. Anus ventral, with sclerotic rim having fewer than ten setae (except in <italic><tp:taxon-name><tp:taxon-name-part taxon-name-part-type="genus" reg="Lachnodius">L.</tp:taxon-name-part><tp:taxon-name-part taxon-name-part-type="species" reg="hirsutus">hirsutus</tp:taxon-name-part></tp:taxon-name></italic>), base of each seta surrounded by ring of minute pores. Anal lobes absent.</p><p><italic>Dorsum</italic>. Setae short to minute, ≤ 10 µm long (except up to 25 µm long on <italic><tp:taxon-name><tp:taxon-name-part taxon-name-part-type="genus" reg="Lachnodius">L.</tp:taxon-name-part><tp:taxon-name-part taxon-name-part-type="species" reg="hirsutus">hirsutus</tp:taxon-name-part></tp:taxon-name></italic>). Microtubular ducts and one or two size classes of macrotubular ducts present; larger macrotubular ducts sometimes with one seta touching rim of dermal orifice; duct shaft of uniform width or constricted near vestibule; macrotubular ducts with vestibule weakly sclerotic and compressed, i.e., not cup-shaped. Derm membranous, sometimes with enlarged microtrichia, sometimes with concave sclerotic granules. Multilocular pores absent. Dorsum delimited by a marginal with fringe of setae, differentiated from other body setae, with shape flagellate, conical or sagittate; marginal fringe either complete around margin, or with break between thorax and abdomen, or with break between thorax and abdomen + break between meso- and metathorax.</p><p><italic>Venter</italic>. Sometimes larger than dorsum. Setae flagellate, in transverse rows across each abdominal segment, scattered along submargin, in clusters anterior to each coxa. Microtubular ducts usually absent (<italic><tp:taxon-name><tp:taxon-name-part taxon-name-part-type="genus" reg="Lachnodius">L.</tp:taxon-name-part><tp:taxon-name-part taxon-name-part-type="species" reg="eucalypti">eucalypti</tp:taxon-name-part></tp:taxon-name></italic> with scattered microtubular ducts on head); macrotubular ducts similar to those on dorsum. Quinquelocular pores dense around vulva, clusters around each spiracle, scattered along submargin and across each body segment.</p></tp:treatment-sec><tp:treatment-sec sec-type="etymology" id="SECID0EAVAE"><title>Etymology.</title><p>Although <xref ref-type="bibr" rid="B31">Maskell (1896)</xref> did not explicitly state the meaning of the genus name that he coined, his description included a statement that the female insects were either naked or covered in cottony or mealy or waxy secretion. The name <italic><tp:taxon-name><tp:taxon-name-part taxon-name-part-type="genus" reg="Lachnodius">Lachnodius</tp:taxon-name-part></tp:taxon-name></italic> thus must be derived from the masculine Greek noun <italic>lachno</italic>, meaning woolly hair or down.</p></tp:treatment-sec><tp:treatment-sec sec-type="Key to species of Lachnodius based on adult females" id="SECID0ETVAE"><title>Key to species of <italic><tp:taxon-name><tp:taxon-name-part taxon-name-part-type="genus" reg="Lachnodius">Lachnodius</tp:taxon-name-part></tp:taxon-name></italic> based on adult females</title><table-wrap content-type="key" position="anchor" orientation="portrait"><table id="TID0EKMAC" rules="all"><tbody><tr><td rowspan="1" colspan="1">1</td><td rowspan="1" colspan="1">Anal ring set at base of sclerotic invagination</td><td rowspan="1" colspan="1">
                    <bold>2</bold>
                  </td></tr><tr><td rowspan="1" colspan="1">–</td><td rowspan="1" colspan="1">Anal ring flush with body surface, or if recessed not at base of sclerotic invagination</td><td rowspan="1" colspan="1">
                    <bold>6</bold>
                  </td></tr><tr><td rowspan="1" colspan="1">2</td><td rowspan="1" colspan="1">Marginal setae fine, strongly recurved</td><td rowspan="1" colspan="1">
                    <bold>3</bold>
                  </td></tr><tr><td rowspan="1" colspan="1">–</td><td rowspan="1" colspan="1">Marginal setae stout, conical</td><td rowspan="1" colspan="1">
                    <bold>4</bold>
                  </td></tr><tr><td rowspan="1" colspan="1">3</td><td rowspan="1" colspan="1">Dorsum beset with minute, urn-shaped sclerites; some dorsal macrotubular ducts with base of a seta touching rim of dermal orifice</td><td rowspan="1" colspan="1">
                    <bold><italic><tp:taxon-name><tp:taxon-name-part taxon-name-part-type="genus" reg="Lachnodius">Lachnodius</tp:taxon-name-part><tp:taxon-name-part taxon-name-part-type="species" reg="melliodorae">melliodorae</tp:taxon-name-part></tp:taxon-name></italic> sp. n.</bold>
                  </td></tr><tr><td rowspan="1" colspan="1">–</td><td rowspan="1" colspan="1">Dorsum beset with enlarged, sclerotic microtrichia; no dorsal macrotubular ducts with base of a seta touching rim of dermal orifice</td><td rowspan="1" colspan="1">
                    <bold><italic><tp:taxon-name><tp:taxon-name-part taxon-name-part-type="genus" reg="Lachnodius">Lachnodius</tp:taxon-name-part><tp:taxon-name-part taxon-name-part-type="species" reg="newi">newi</tp:taxon-name-part></tp:taxon-name></italic> sp n.</bold>
                  </td></tr><tr><td rowspan="1" colspan="1">4</td><td rowspan="1" colspan="1">Eyes absent; dorsum with small concave sclerites, each bearing a tubular duct</td><td rowspan="1" colspan="1">
                    <bold><italic><tp:taxon-name><tp:taxon-name-part taxon-name-part-type="genus" reg="Lachnodius">Lachnodius</tp:taxon-name-part><tp:taxon-name-part taxon-name-part-type="species" reg="sealakeensis">sealakeensis</tp:taxon-name-part></tp:taxon-name></italic> sp. n.</bold>
                  </td></tr><tr><td rowspan="1" colspan="1">–</td><td rowspan="1" colspan="1">Eyes on margin; dorsum with or without small concave sclerites, if with, then each lacking a tubular duct</td><td rowspan="1" colspan="1">
                    <bold>5</bold>
                  </td></tr><tr><td rowspan="1" colspan="1">5</td><td rowspan="1" colspan="1">Dorsum beset with minute, concave sclerites</td><td rowspan="1" colspan="1">
                    <bold><italic><tp:taxon-name><tp:taxon-name-part taxon-name-part-type="genus" reg="Lachnodius">Lachnodius</tp:taxon-name-part><tp:taxon-name-part taxon-name-part-type="species" reg="maculosus">maculosus</tp:taxon-name-part></tp:taxon-name></italic> sp. n.</bold>
                  </td></tr><tr><td rowspan="1" colspan="1">–</td><td rowspan="1" colspan="1">Dorsum without minute, concave sclerites</td><td rowspan="1" colspan="1">
                    <bold><italic><tp:taxon-name><tp:taxon-name-part taxon-name-part-type="genus" reg="Lachnodius">Lachnodius</tp:taxon-name-part><tp:taxon-name-part taxon-name-part-type="species" reg="parathrix">parathrix</tp:taxon-name-part></tp:taxon-name></italic> sp. n.</bold>
                  </td></tr><tr><td rowspan="1" colspan="1">6</td><td rowspan="1" colspan="1">Eyes on ventral surface of head; some dorsal macrotubular ducts with base of a seta touching rim of dermal orifice</td><td rowspan="1" colspan="1">
                    <bold><italic><tp:taxon-name><tp:taxon-name-part taxon-name-part-type="genus" reg="Lachnodius">Lachnodius</tp:taxon-name-part><tp:taxon-name-part taxon-name-part-type="species" reg="froggatti">froggatti</tp:taxon-name-part></tp:taxon-name></italic> sp. n.</bold>
                  </td></tr><tr><td rowspan="1" colspan="1">–</td><td rowspan="1" colspan="1">Eyes on margin; no dorsal macrotubular ducts with base of a seta touching rim of dermal orifice</td><td rowspan="1" colspan="1">
                    <bold>7</bold>
                  </td></tr><tr><td rowspan="1" colspan="1">
                    7</td><td rowspan="1" colspan="1">Marginal fringe of alternating sagittate and slender conical setae, both types of setae short (up to 20 µm long); labium one-segmented; microtubular ducts present on ventral surface of head</td><td rowspan="1" colspan="1">
                    <bold><italic><tp:taxon-name><tp:taxon-name-part taxon-name-part-type="genus" reg="Lachnodius">Lachnodius</tp:taxon-name-part><tp:taxon-name-part taxon-name-part-type="species" reg="eucalypti">eucalypti</tp:taxon-name-part></tp:taxon-name></italic> (Maskell)</bold>
                  </td></tr><tr><td rowspan="1" colspan="1">–</td><td rowspan="1" colspan="1">Marginal fringe setae conical, or flagellate, long (38–455 µm long); labium two-segmented, basal segment indicated by pair of setae on ventral surface; microtubular ducts absent from ventral surface of head</td><td rowspan="1" colspan="1">
                    <bold>8</bold>
                  </td></tr><tr><td rowspan="1" colspan="1">8</td><td rowspan="1" colspan="1">Anal ring with ≤ 6 setae; quinquelocular pores absent from venter; antennae six-segmented; venter extremely hirsute</td><td rowspan="1" colspan="1">
                    <bold><italic><tp:taxon-name><tp:taxon-name-part taxon-name-part-type="genus" reg="Lachnodius">Lachnodius</tp:taxon-name-part><tp:taxon-name-part taxon-name-part-type="species" reg="hirsutus">hirsutus</tp:taxon-name-part></tp:taxon-name></italic> (Froggatt)</bold>
                  </td></tr><tr><td rowspan="1" colspan="1">–</td><td rowspan="1" colspan="1">Anal ring with &gt; 10 setae; quinquelocular pores present on venter; antennae seven-segmented; venter not extremely hirsute</td><td rowspan="1" colspan="1">
                    <bold>9</bold>
                  </td></tr><tr><td rowspan="1" colspan="1">9</td><td rowspan="1" colspan="1">Venter with dense submarginal band of quinquelocular pores; marginal setae longer than anal ring setae</td><td rowspan="1" colspan="1">
                    <bold><italic><tp:taxon-name><tp:taxon-name-part taxon-name-part-type="genus" reg="Lachnodius">Lachnodius</tp:taxon-name-part><tp:taxon-name-part taxon-name-part-type="species" reg="brimblecombei">brimblecombei</tp:taxon-name-part></tp:taxon-name></italic> sp. n.</bold>
                  </td></tr><tr><td rowspan="1" colspan="1">–</td><td rowspan="1" colspan="1">Venter without dense submarginal band of quinquelocular pores; marginal setae shorter than anal ring setae</td><td rowspan="1" colspan="1">
                    <bold><italic><tp:taxon-name><tp:taxon-name-part taxon-name-part-type="genus" reg="Lachnodius">Lachnodius</tp:taxon-name-part><tp:taxon-name-part taxon-name-part-type="species" reg="lectularius">lectularius</tp:taxon-name-part></tp:taxon-name></italic> Maskell</bold>
                  </td></tr></tbody></table></table-wrap></tp:treatment-sec><tp:treatment-sec><!--Section generated to contain objects referenced in tp:taxon-treatment.--><fig id="F1" position="float" orientation="portrait"><label>Figure 1.</label><caption><p>Species of <italic><tp:taxon-name><tp:taxon-name-part taxon-name-part-type="genus" reg="Lachnodius">Lachnodius</tp:taxon-name-part></tp:taxon-name></italic> in life: <bold>a</bold> gall of <italic><tp:taxon-name><tp:taxon-name-part taxon-name-part-type="genus" reg="Lachnodius">L.</tp:taxon-name-part><tp:taxon-name-part taxon-name-part-type="species" reg="brimblecombei">brimblecombei</tp:taxon-name-part></tp:taxon-name></italic> on stem of <italic><tp:taxon-name><tp:taxon-name-part taxon-name-part-type="genus" reg="Eucalyptus">Eucalyptus</tp:taxon-name-part><tp:taxon-name-part taxon-name-part-type="species" reg="baxteri">baxteri</tp:taxon-name-part></tp:taxon-name></italic>, Grampians, Victoria <bold>b</bold> leaf discoloration surrounding pit galls induced by <italic><tp:taxon-name><tp:taxon-name-part taxon-name-part-type="genus" reg="Lachnodius">L.</tp:taxon-name-part><tp:taxon-name-part taxon-name-part-type="species" reg="eucalypti">eucalypti</tp:taxon-name-part></tp:taxon-name></italic> on <italic><tp:taxon-name><tp:taxon-name-part taxon-name-part-type="genus" reg="Eucalyptus">E.</tp:taxon-name-part><tp:taxon-name-part taxon-name-part-type="species" reg="blakelyi">blakelyi</tp:taxon-name-part></tp:taxon-name></italic>, near Forbes, New South Wales <bold>c</bold> mature adult females and ovisacs of <italic><tp:taxon-name><tp:taxon-name-part taxon-name-part-type="genus" reg="Lachnodius">L.</tp:taxon-name-part><tp:taxon-name-part taxon-name-part-type="species" reg="eucalypti">eucalypti</tp:taxon-name-part></tp:taxon-name></italic> on trunk of <italic><tp:taxon-name><tp:taxon-name-part taxon-name-part-type="genus" reg="Eucalyptus">E.</tp:taxon-name-part><tp:taxon-name-part taxon-name-part-type="species" reg="mannifera">mannifera</tp:taxon-name-part></tp:taxon-name></italic>, Canberra, A.C.T. <bold>d</bold> adult female of <italic><tp:taxon-name><tp:taxon-name-part taxon-name-part-type="genus" reg="Lachnodius">L.</tp:taxon-name-part><tp:taxon-name-part taxon-name-part-type="species" reg="froggatti">froggatti</tp:taxon-name-part></tp:taxon-name></italic> in pit gall on leaf of <italic><tp:taxon-name><tp:taxon-name-part taxon-name-part-type="genus" reg="Eucalyptus">E.</tp:taxon-name-part><tp:taxon-name-part taxon-name-part-type="species" reg="baueriana">baueriana</tp:taxon-name-part></tp:taxon-name></italic>, near Narooma, N.S.W. <bold>e</bold> same female of <italic><tp:taxon-name><tp:taxon-name-part taxon-name-part-type="genus" reg="Lachnodius">L.</tp:taxon-name-part><tp:taxon-name-part taxon-name-part-type="species" reg="froggatti">froggatti</tp:taxon-name-part></tp:taxon-name></italic> removed from its pit gall <bold>f</bold> gall of <italic><tp:taxon-name><tp:taxon-name-part taxon-name-part-type="genus" reg="Lachnodius">L.</tp:taxon-name-part><tp:taxon-name-part taxon-name-part-type="species" reg="hirtus">hirtus</tp:taxon-name-part></tp:taxon-name></italic> on <italic><tp:taxon-name><tp:taxon-name-part taxon-name-part-type="genus" reg="Corymbia">Corymbia</tp:taxon-name-part><tp:taxon-name-part taxon-name-part-type="species" reg="nesophila">nesophila</tp:taxon-name-part></tp:taxon-name></italic>, Gunn Point, Northern Territory.</p></caption><graphic xmlns:xlink="http://www.w3.org/1999/xlink" xlink:href="zookeys-818-043-g001.jpg" position="float" orientation="portrait" xlink:type="simple" id="oo_257738.jpg"/></fig><fig id="F2" position="float" orientation="portrait"><label>Figure 2.</label><caption><p>Species of <italic><tp:taxon-name><tp:taxon-name-part taxon-name-part-type="genus" reg="Lachnodius">Lachnodius</tp:taxon-name-part></tp:taxon-name></italic> in life. <bold>a</bold> adult female of <italic><tp:taxon-name><tp:taxon-name-part taxon-name-part-type="genus" reg="Lachnodius">L.</tp:taxon-name-part><tp:taxon-name-part taxon-name-part-type="species" reg="lectularius">lectularius</tp:taxon-name-part></tp:taxon-name></italic> in pit gall on stem of <italic><tp:taxon-name><tp:taxon-name-part taxon-name-part-type="genus" reg="Eucalyptus">Eucalyptus</tp:taxon-name-part><tp:taxon-name-part taxon-name-part-type="species" reg="viminalis">viminalis</tp:taxon-name-part></tp:taxon-name></italic>, Cranbourne, Victoria <bold>b</bold> adult female of <italic><tp:taxon-name><tp:taxon-name-part taxon-name-part-type="genus" reg="Lachnodius">L.</tp:taxon-name-part><tp:taxon-name-part taxon-name-part-type="species" reg="lectularius">lectularius</tp:taxon-name-part></tp:taxon-name></italic> in pit gall on bud of <italic><tp:taxon-name><tp:taxon-name-part taxon-name-part-type="genus" reg="Eucalyptus">E.</tp:taxon-name-part><tp:taxon-name-part taxon-name-part-type="species" reg="viminalis">viminalis</tp:taxon-name-part></tp:taxon-name></italic>, Tyabb, Victoria <bold>c</bold> adult female of <italic><tp:taxon-name><tp:taxon-name-part taxon-name-part-type="genus" reg="Lachnodius">L.</tp:taxon-name-part><tp:taxon-name-part taxon-name-part-type="species" reg="parathrix">parathrix</tp:taxon-name-part></tp:taxon-name></italic> in pit gall on mid-vein of <italic><tp:taxon-name><tp:taxon-name-part taxon-name-part-type="genus" reg="Eucalyptus">E.</tp:taxon-name-part><tp:taxon-name-part taxon-name-part-type="species" reg="elata">elata</tp:taxon-name-part></tp:taxon-name></italic>, near Narooma, New South Wales <bold>d</bold> two adult females of <italic><tp:taxon-name><tp:taxon-name-part taxon-name-part-type="genus" reg="Lachnodius">L.</tp:taxon-name-part><tp:taxon-name-part taxon-name-part-type="species" reg="sealakeensis">sealakeensis</tp:taxon-name-part></tp:taxon-name></italic> in pits on trunk of <italic><tp:taxon-name><tp:taxon-name-part taxon-name-part-type="genus" reg="Eucalyptus">E.</tp:taxon-name-part></tp:taxon-name> ?<tp:taxon-name><tp:taxon-name-part taxon-name-part-type="genus" reg="Eucalyptus"/><tp:taxon-name-part taxon-name-part-type="species" reg="oleosa">oleosa</tp:taxon-name-part></tp:taxon-name></italic>, near Sea Lake, Victoria.</p></caption><graphic xmlns:xlink="http://www.w3.org/1999/xlink" xlink:href="zookeys-818-043-g002.jpg" position="float" orientation="portrait" xlink:type="simple" id="oo_257739.jpg"/></fig></tp:treatment-sec><ref-list><ref id="B12"><mixed-citation xmlns:xlink="http://www.w3.org/1999/xlink" xlink:type="simple"><person-group><name name-style="western"><surname>Fernald</surname><given-names>ME</given-names></name></person-group> (<year>1903</year>) <article-title>A catalogue of the <tp:taxon-name><tp:taxon-name-part taxon-name-part-type="family">Coccidae</tp:taxon-name-part></tp:taxon-name> of the world.</article-title><source>Bulletin of the Hatch Experiment Station of the Massachusetts Agricultural College</source><volume>88</volume>: <fpage>1</fpage>–<lpage>360</lpage>.</mixed-citation></ref><ref id="B5"><mixed-citation xmlns:xlink="http://www.w3.org/1999/xlink" xlink:type="simple"><person-group><name name-style="western"><surname>Beardsley</surname><given-names>JW</given-names></name></person-group> (<year>1982</year>) <article-title>On the taxonomy of the genus <italic><tp:taxon-name><tp:taxon-name-part taxon-name-part-type="genus">Pseudopsylla</tp:taxon-name-part></tp:taxon-name></italic> Froggatt, with a redescription of the type species (<tp:taxon-name><tp:taxon-name-part taxon-name-part-type="suborder">Homoptera</tp:taxon-name-part></tp:taxon-name>: <tp:taxon-name><tp:taxon-name-part taxon-name-part-type="superfamily">Coccoidea</tp:taxon-name-part></tp:taxon-name>).</article-title><source>Proceedings of the Hawaiian Entomological Society</source><volume>24</volume>: <fpage>31</fpage>–<lpage>35</lpage>.</mixed-citation></ref><ref id="B31"><mixed-citation xmlns:xlink="http://www.w3.org/1999/xlink" xlink:type="simple"><person-group><name name-style="western"><surname>Maskell</surname><given-names>WM</given-names></name></person-group> (<year>1896</year>) <article-title>Further coccid notes, with descriptions of new species and discussions of questions of interest.</article-title><source>Transactions and Proceedings of the New Zealand Institute</source><volume>28</volume>: <fpage>380</fpage>–<lpage>411</lpage>.</mixed-citation></ref></ref-list></tp:taxon-treatment>
