# Supplementary material for: A revision of Lachnodius Maskell (Hemiptera, Coccomorpha, Eriococcidae)
Source: Zookeys. 2019 Jan 21;(818):43–88. doi: 10.3897/zookeys.818.32061 (PMC6349806; doi:10.3897/zookeys.818.32061)
Supplement: XML Treatment for Lachnodius eucalypti [file zookeys.818.32061-treatment3.xml]

<!DOCTYPE tp:taxon-treatment
  PUBLIC "-//TaxonX//DTD Taxonomic Treatment Publishing DTD v0 20100105//EN" "tax-treatment-NSO.dtd">
<tp:taxon-treatment xmlns:tp="http://www.plazi.org/taxpub"><tp:treatment-meta><kwd-group><label>Taxon classification</label><kwd><named-content xmlns:xlink="http://www.w3.org/1999/xlink" content-type="kingdom">Animalia</named-content></kwd><kwd><named-content xmlns:xlink="http://www.w3.org/1999/xlink" content-type="order">Hemiptera</named-content></kwd><kwd><named-content xmlns:xlink="http://www.w3.org/1999/xlink" content-type="family">Eriococcidae</named-content></kwd></kwd-group><mixed-citation publication-type="journal"><person-group><name><surname>Hardy</surname><given-names>Nate B.</given-names></name><name><surname>Beardsley Jr</surname><given-names>John W.</given-names></name><name><surname>Gullan</surname><given-names>Penny J.</given-names></name></person-group><article-title>A revision of <italic><tp:taxon-name><tp:taxon-name-part taxon-name-part-type="genus" reg="Lachnodius">Lachnodius</tp:taxon-name-part></tp:taxon-name></italic> Maskell (<tp:taxon-name><tp:taxon-name-part taxon-name-part-type="order">Hemiptera</tp:taxon-name-part></tp:taxon-name>, <tp:taxon-name><tp:taxon-name-part taxon-name-part-type="above-genus">Coccomorpha</tp:taxon-name-part></tp:taxon-name>, <tp:taxon-name><tp:taxon-name-part taxon-name-part-type="family">Eriococcidae</tp:taxon-name-part></tp:taxon-name>)</article-title><source>Zookeys</source><day>21</day><month>1</month><year>2019</year><volume>2019</volume><issue>818</issue><fpage>43</fpage><lpage>88</lpage><pub-id pub-id-type="doi">10.3897/zookeys.818.32061</pub-id></mixed-citation></tp:treatment-meta><tp:nomenclature><tp:taxon-name>
            <tp:taxon-name-part taxon-name-part-type="genus" reg="Lachnodius">Lachnodius</tp:taxon-name-part>
            <tp:taxon-name-part taxon-name-part-type="species" reg="eucalypti">eucalypti</tp:taxon-name-part>
          </tp:taxon-name><tp:taxon-authority>(Maskell, 1892)</tp:taxon-authority><xref ref-type="fig" rid="F1">Figs 1b, c</xref><xref ref-type="fig" rid="F4">, 4</xref><tp:nomenclature-citation-list><tp:nomenclature-citation><tp:taxon-name>
                <tp:taxon-name-part taxon-name-part-type="genus" reg="Dactylopius">Dactylopius</tp:taxon-name-part>
                <tp:taxon-name-part taxon-name-part-type="species" reg="eucalypti">eucalypti</tp:taxon-name-part>
              </tp:taxon-name><comment>Maskell, 1892: 35; 1893: 233.</comment></tp:nomenclature-citation><tp:nomenclature-citation><tp:taxon-name>
                <tp:taxon-name-part taxon-name-part-type="genus" reg="Lachnodius">Lachnodius</tp:taxon-name-part>
                <tp:taxon-name-part taxon-name-part-type="species" reg="eucalypti">eucalypti</tp:taxon-name-part>
              </tp:taxon-name><comment>: <xref ref-type="bibr" rid="B31">Maskell 1896</xref>: 400; <xref ref-type="bibr" rid="B32">Morrison and Morrison 1922</xref>: 44–48.</comment></tp:nomenclature-citation></tp:nomenclature-citation-list></tp:nomenclature><tp:treatment-sec sec-type="diagnosis" id="SECID0EO4AG"><title>Diagnosis.</title><p>Loose marginal fringe with minute sagittate setae; microtubular ducts on venter of head; macrotubular ducts with distal attenuation.</p></tp:treatment-sec><tp:treatment-sec sec-type="description" id="SECID0ET4AG"><title>Description.</title><p><bold>Adult female</bold> (n = ca. 100). Body outline circular to oval; length 2.9–5.5 mm (3.5 mm for lectotype), greatest width 2.7–4.5 mm (3.0 mm for lectotype). Eyes 40–56 μm wide, on margin. Antennae seven-segmented; length 450–740 μm; with 2–3 hair-like setae on segment I, 4–10 hair-like seta on segment II, 2–6 hair-like seta on segment III, 4–7 hair-like seta on segment IV, 2–4 hair-like + one fleshy seta on segment V, 3–5 hair-like setae + one fleshy seta on segment VI and six hair-like setae + three fleshy setae on segment VII. Frontal lobes 210–300 µm long, 85–200 µm wide. Tentorial box 205–360 μm long, 175–265 μm wide, with anterior extension of the dorsal arms. Labium 90–125 μm long, 110–135 μm wide, one-segmented, proximal segment setae absent. Spiracles 110–175 μm long, 60–115 μm wide across atrium. Legs: trochanter + femur 400–660 μm, tibia 260–450 µm, tarsus 110–150 μm; claw 38–53 μm; fore coxa with six setae, mid and hind coxae each with five setae, trochanter with 4–8 setae, femur with 6–18 setae, tibia with 12–19 setae, tarsus with 4–9 setae; tarsal digitules 63–90 μm long, claw digitules 48–65 μm long; translucent pores on all segments of hind leg. Anal ring 78–115 μm wide, with 18–30 setae; ring setae 60–155 μm long. Pair of elongate caudal setae absent.</p><p><italic>Dorsum</italic>. Derm membranous. Dorsal setae each parallel-sided, with acute apex, 5–7 μm long, scattered over dorsum. Macrotubular ducts with rim of dermal orifice 5 µm in diameter, duct shaft 13–20 µm long, distal portion (subtending vestibule) constricted, scattered over dorsum. Microtubular ducts ca. 5 μm long, with rim of dermal orifice ca. 2 μm wide, scattered over dorsum. Dorsum delimited by fringe of alternating minute sagittate setae, each 6–18 µm long, and slightly larger setae, 10–20 µm long, ca. 150 setae in total on each side of body.</p><p><italic>Venter</italic>. Ventral setae 10–75 μm long; elongate setae medial of each coxa 40–115 μm long; longest setae on head 120–150 μm long. Macrotubular ducts similar to those on dorsum; in transverse band across each abdominal segment, scattered throughout submargin. Quinquelocular pores 5 μm in diameter, clustered around vulva and each spiracle, present wherever setae found. Microtubular ducts on head.</p><p><bold>First-instar nymph</bold> (n = 14 from Bundoora, Victoria). This instar was redescribed and figured well by <xref ref-type="bibr" rid="B32">Morrison and Morrison (1922</xref>, figure 14) and only some additional information is provided here. Newly hatched individuals ca. 380–400 µm long; feeding first-instar nymphs removed from leaf galls 550–600 µm long, broadly oval in outline, with venter expanded, balloon-like, to fill gall cavity, dorsum flat. Slide-mounted specimens with medial to submedial dorsal derm bearing small sclerotic spots, mostly 1–2 µm in greatest dimension; marginal setae mostly falcate (incorrectly described as ‘flabellate’ by Morrison &amp; Morrison) except posterior three pairs lanceolate but often with apex jagged or notched, each marginal seta 15–30 µm long. Pair of elongate caudal setae ca. 65 µm long.</p></tp:treatment-sec><tp:treatment-sec sec-type="notes" id="SECID0EN5AG"><title>Notes.</title><p>The adult female of <italic><tp:taxon-name><tp:taxon-name-part taxon-name-part-type="genus" reg="Lachnodius">L.</tp:taxon-name-part><tp:taxon-name-part taxon-name-part-type="species" reg="eucalypti">eucalypti</tp:taxon-name-part></tp:taxon-name></italic> could be confused most easily with that of <italic><tp:taxon-name><tp:taxon-name-part taxon-name-part-type="genus" reg="Lachnodius">L.</tp:taxon-name-part><tp:taxon-name-part taxon-name-part-type="species" reg="froggatti">froggatti</tp:taxon-name-part></tp:taxon-name></italic> sp. n. Each induces pit galls on leaves and may be covered by waxy secretions. The adult female of <italic><tp:taxon-name><tp:taxon-name-part taxon-name-part-type="genus" reg="Lachnodius">L.</tp:taxon-name-part><tp:taxon-name-part taxon-name-part-type="species" reg="eucalypti">eucalypti</tp:taxon-name-part></tp:taxon-name></italic> differs from that of <italic><tp:taxon-name><tp:taxon-name-part taxon-name-part-type="genus" reg="Lachnodius">L.</tp:taxon-name-part><tp:taxon-name-part taxon-name-part-type="species" reg="froggatti">froggatti</tp:taxon-name-part></tp:taxon-name></italic> by having (1) a marginal fringe of alternating sagittate and conical setae (marginal setae of <italic><tp:taxon-name><tp:taxon-name-part taxon-name-part-type="genus" reg="Lachnodius">L.</tp:taxon-name-part><tp:taxon-name-part taxon-name-part-type="species" reg="froggatti">froggatti</tp:taxon-name-part></tp:taxon-name></italic> hair-like to capitate); (2) eyes on margin (eyes on venter of <italic><tp:taxon-name><tp:taxon-name-part taxon-name-part-type="genus" reg="Lachnodius">L.</tp:taxon-name-part><tp:taxon-name-part taxon-name-part-type="species" reg="froggatti">froggatti</tp:taxon-name-part></tp:taxon-name></italic>); (3) no dorsal macrotubular ducts with setae touching rim of dermal orifice (dorsum of <italic><tp:taxon-name><tp:taxon-name-part taxon-name-part-type="genus" reg="Lachnodius">L.</tp:taxon-name-part><tp:taxon-name-part taxon-name-part-type="species" reg="froggatti">froggatti</tp:taxon-name-part></tp:taxon-name></italic> having some macrotubular ducts with a seta touching dermal orifice); and (4) microtubular ducts on ventral surface of head (absent in <italic><tp:taxon-name><tp:taxon-name-part taxon-name-part-type="genus" reg="Lachnodius">L.</tp:taxon-name-part><tp:taxon-name-part taxon-name-part-type="species" reg="froggatti">froggatti</tp:taxon-name-part></tp:taxon-name></italic>). Also, in life the secretions covering an adult female of <italic><tp:taxon-name><tp:taxon-name-part taxon-name-part-type="genus" reg="Lachnodius">L.</tp:taxon-name-part><tp:taxon-name-part taxon-name-part-type="species" reg="froggatti">froggatti</tp:taxon-name-part></tp:taxon-name></italic> are woolly, in contrast to the clumpy, powdery secretions that cover an adult female of <italic><tp:taxon-name><tp:taxon-name-part taxon-name-part-type="genus" reg="Lachnodius">L.</tp:taxon-name-part><tp:taxon-name-part taxon-name-part-type="species" reg="eucalypti">eucalypti</tp:taxon-name-part></tp:taxon-name></italic>. Populations of <italic><tp:taxon-name><tp:taxon-name-part taxon-name-part-type="genus" reg="Lachnodius">L.</tp:taxon-name-part><tp:taxon-name-part taxon-name-part-type="species" reg="eucalypti">eucalypti</tp:taxon-name-part></tp:taxon-name></italic> are known from all eight Australian states and territories. Specimens of <italic><tp:taxon-name><tp:taxon-name-part taxon-name-part-type="genus" reg="Lachnodius">L.</tp:taxon-name-part><tp:taxon-name-part taxon-name-part-type="species" reg="eucalypti">eucalypti</tp:taxon-name-part></tp:taxon-name></italic> have been collected most commonly from <italic><tp:taxon-name><tp:taxon-name-part taxon-name-part-type="genus" reg="Eucalyptus">E.</tp:taxon-name-part><tp:taxon-name-part taxon-name-part-type="species" reg="camaldulensis">camaldulensis</tp:taxon-name-part></tp:taxon-name></italic>, which is the most widely distributed species of <italic><tp:taxon-name><tp:taxon-name-part taxon-name-part-type="genus" reg="Eucalyptus">Eucalyptus</tp:taxon-name-part></tp:taxon-name></italic> in Australia (<xref ref-type="bibr" rid="B7">Brooker 2002</xref>), but they also have been taken from a number of additional species of <italic><tp:taxon-name><tp:taxon-name-part taxon-name-part-type="genus" reg="Eucalyptus">Eucalyptus</tp:taxon-name-part></tp:taxon-name></italic> in three sections (<italic><tp:taxon-name><tp:taxon-name-part taxon-name-part-type="genus" reg="Adnataria">Adnataria</tp:taxon-name-part></tp:taxon-name></italic>, <italic><tp:taxon-name><tp:taxon-name-part taxon-name-part-type="genus" reg="Exsertaria">Exsertaria</tp:taxon-name-part></tp:taxon-name></italic>, and <italic><tp:taxon-name><tp:taxon-name-part taxon-name-part-type="genus" reg="Maidenaria">Maidenaria</tp:taxon-name-part></tp:taxon-name></italic>) of the subgenus <tp:taxon-name><tp:taxon-name-part taxon-name-part-type="genus" reg="Exsertaria"/><tp:taxon-name-part taxon-name-part-type="subgenus" reg="Symphyomyrtus">Symphyomyrtus</tp:taxon-name-part></tp:taxon-name>. Two populations of adult females probably both from <italic><tp:taxon-name><tp:taxon-name-part taxon-name-part-type="genus" reg="Eucalyptus">E.</tp:taxon-name-part><tp:taxon-name-part taxon-name-part-type="species" reg="camaldulensis">camaldulensis</tp:taxon-name-part></tp:taxon-name></italic> (Windjana Gorge in northern Western Australia and near Alice Springs in the Northern Territory) have the sagittate setae of the marginal fringe of more uniform length and larger (15–20 µm long) compared with populations from the eastern and southern states in which the sagittate setae vary in size from 6–18 (mostly &lt; 15) µm long on individual specimens. Due to this difference, we have excluded the females collected in the Northern Territory and Western Australia from the description above. Freshly collected specimens suitable for DNA sequencing might allow a decision on the species status of this morphological variation.</p><p>Life history data for <italic><tp:taxon-name><tp:taxon-name-part taxon-name-part-type="genus" reg="Lachnodius">L.</tp:taxon-name-part><tp:taxon-name-part taxon-name-part-type="species" reg="eucalypti">eucalypti</tp:taxon-name-part></tp:taxon-name></italic> were obtained by JWB from a population that infested mature trees of <italic><tp:taxon-name><tp:taxon-name-part taxon-name-part-type="genus" reg="Eucalyptus">E.</tp:taxon-name-part><tp:taxon-name-part taxon-name-part-type="species" reg="camaldulensis">camaldulensis</tp:taxon-name-part></tp:taxon-name></italic> on the campus of La Trobe University, Bundoora, Victoria, during the spring, summer, and fall of 1971–72. Beginning on 29 September 1971, adult females of <italic><tp:taxon-name><tp:taxon-name-part taxon-name-part-type="genus" reg="Lachnodius">L.</tp:taxon-name-part><tp:taxon-name-part taxon-name-part-type="species" reg="eucalypti">eucalypti</tp:taxon-name-part></tp:taxon-name></italic> were collected while ovipositing on the bark of trunks and major branches of host trees. Oviposition was intermittent between then and mid-February 1972. Individual females appeared to complete oviposition within a short period of two or three days. The eggs were pink and laid in a single layer that formed a long, flat ribbon, 4–6 eggs wide, the top and sides of which were enclosed by a waxy secretion (Fig. <xref ref-type="fig" rid="F1">1c</xref>). Individual ovisacs were sometimes more than 5 cm long, straight or curved, and contained on the order of several hundred eggs (although no counts were made). A shrivelled, moribund female was often found at the end of an ovisac.</p><p>In the laboratory, eggs hatched 7–10 days after deposition. On host trees, the newly-eclosed first-instar nymphs migrated from the oviposition sites to the foliage, where they settled on the upper surfaces of young leaves. Feeding by each nymph resulted in a shallow pit gall on the leaf surface, which enclosed the nymph and grew along with it. The dorsal surface of settled first-instar and second-instar nymphs was nearly flat, smooth, and shiny, without evident waxy secretions. The ventral part of the nymph’s body filled the cavity of the pit gall, while the dorsal margin overlapped and sealed the edge of the gall cavity.</p><p>In second-instar females the legs are poorly developed and apparently non-functional. Male nymphs, which can be distinguished from females in the second instar by the presence of fully developed legs, developed in leaf galls similar to those of females. Second-instar males eventually abandoned their galls and migrated to the bark of trunks and branches of host trees where they formed ovoid cocoons in protected situations. In the laboratory, males formed cocoons under paper lining the bottom of the petri dishes in which they were held. Cocoons were formed of whitish filaments, which issued from the dorsal tubular ducts.</p><p>Females remained in their galls after molting to the third (adult) instar, and continued to feed for an undetermined period, until fully developed. They then abandoned their galls and migrated to the bark to oviposit. When and where mating took place was not determined. At La Trobe University, the population of <italic><tp:taxon-name><tp:taxon-name-part taxon-name-part-type="genus" reg="Lachnodius">L.</tp:taxon-name-part><tp:taxon-name-part taxon-name-part-type="species" reg="eucalypti">eucalypti</tp:taxon-name-part></tp:taxon-name></italic> did not appear to reproduce synchronously. Although ovipositing females were observed only during the spring and summer months (September to February), individuals of all stages were found on the trees during late January.</p><p><xref ref-type="bibr" rid="B29">Maskell (1892)</xref> described this species based on adult females, pupal and adult males, and first-instar nymphs, collected from a tree referred to as <italic><tp:taxon-name><tp:taxon-name-part taxon-name-part-type="genus" reg="Eucalyptus">E.</tp:taxon-name-part><tp:taxon-name-part taxon-name-part-type="species" reg="amygdalina">amygdalina</tp:taxon-name-part></tp:taxon-name></italic>. The following year, <xref ref-type="bibr" rid="B30">Maskell (1893)</xref> indicated that his type material of <italic><tp:taxon-name><tp:taxon-name-part taxon-name-part-type="genus" reg="Dactylopius">Dactylopius</tp:taxon-name-part><tp:taxon-name-part taxon-name-part-type="species" reg="eucalypti">eucalypti</tp:taxon-name-part></tp:taxon-name></italic> was from South Australia, and that the specimens were collected under bark. It appears that Maskell received the type material from the South Australian collections accumulated by Frazer S Crawford of Adelaide, an economic entomologist with an interest in <tp:taxon-name><tp:taxon-name-part taxon-name-part-type="superfamily">Coccoidea</tp:taxon-name-part></tp:taxon-name>. However, the identification of the host tree as <italic><tp:taxon-name><tp:taxon-name-part taxon-name-part-type="genus" reg="Eucalyptus">E.</tp:taxon-name-part><tp:taxon-name-part taxon-name-part-type="species" reg="amygdalina">amygdalina</tp:taxon-name-part></tp:taxon-name></italic> is problematic if the insects came from South Australia, because this eucalypt is endemic to Tasmania. Specimens of a second collection, which Maskell received from WW Froggatt in Sydney, were in pit galls in the leaves of <italic><tp:taxon-name><tp:taxon-name-part taxon-name-part-type="genus" reg="Eucalyptus">E.</tp:taxon-name-part><tp:taxon-name-part taxon-name-part-type="species" reg="robusta">robusta</tp:taxon-name-part></tp:taxon-name></italic>. This difference in the site of collection on the host trees apparently gave Maskell the impression that the species developed both in leaf galls and under bark, and presumably he was unaware that adult females migrate from leaf galls to bark prior to oviposition.</p><p>The Maskell collection in the <named-content xmlns:xlink="http://www.w3.org/1999/xlink" content-type="dwc:institutional_code" xlink:type="simple">NZAC</named-content> contains six slides of <italic><tp:taxon-name><tp:taxon-name-part taxon-name-part-type="genus" reg="Lachnodius">L.</tp:taxon-name-part><tp:taxon-name-part taxon-name-part-type="species" reg="eucalypti">eucalypti</tp:taxon-name-part></tp:taxon-name></italic>, four of which we consider to be type material. The four slides with type specimens are labeled “<italic>Dactylopius eucalypti</italic>” with the word “<italic>Dactylopius</italic>” crossed out and “<italic>Lachnodius</italic>” written above it. These labels also have the locality as “Australia” and the date as “1886.” The slides bear (1) an adult female, (2) an adult male, (3) three first-instar nymphs, and (4) adult male parts (part of the thorax, two antennae, and two legs). The other two Maskell slides of this species in the <named-content xmlns:xlink="http://www.w3.org/1999/xlink" content-type="dwc:institutional_code" xlink:type="simple">NZAC</named-content> contain (1) an adult female and (2) eight first-instar nymphs and bear later collection data (1893 and 1894) and therefore could not have been part of the material on which Maskell based his description. Beardsley had intended to designate the 1886 slide bearing the adult female as the lectotype of <italic><tp:taxon-name><tp:taxon-name-part taxon-name-part-type="genus" reg="Dactylopius">Dactylopius</tp:taxon-name-part><tp:taxon-name-part taxon-name-part-type="species" reg="eucalypti">eucalypti</tp:taxon-name-part></tp:taxon-name></italic> Maskell, and labelled it as such in 1972 but this action was not published until now.</p><p>Note that there are also two slides of first-instar nymphs from the Maskell collection in the <named-content xmlns:xlink="http://www.w3.org/1999/xlink" content-type="dwc:institutional_code" xlink:type="simple">USNM</named-content>, apparently from the type lot. <xref ref-type="bibr" rid="B32">Morrison and Morrison (1922</xref>: 44, 46) referred to one collection as “… a very small amount of material in position on the host, under Maskell No. 206” and listed the other slide as “Cotype. – Cat. No. 24762, U.S.N.M.”. We examined both slides and list them below as paralectotypes.</p></tp:treatment-sec><tp:treatment-sec sec-type="material" id="SECID0E1KBG"><title>Material examined.</title><p><bold><italic>Lectotype</italic></bold> (here designated): adult female: on slide labelled: “<italic>Lachnodius</italic> / <italic>Dactylopius</italic> / <italic>eucalypti</italic> / adult female / Australia / 1886 W.M.M.” (<named-content xmlns:xlink="http://www.w3.org/1999/xlink" content-type="dwc:institutional_code" xlink:type="simple">ANIC</named-content>). <bold><italic>Paralectotypes</italic></bold>: one adult male (one slide), antenna and feet of adult male (one slide), three first-instar nymphs (one slide, labelled “Larvae”), same data as lectotype (<named-content xmlns:xlink="http://www.w3.org/1999/xlink" content-type="dwc:institutional_code" xlink:type="simple">NZAC</named-content>); 12 first-instar nymphs: on slide labelled: “<italic>Lachnodius</italic> / <italic>eucalypti</italic> (Mask.) / Australia / Mask. Coll. N. 82 / Type” and envelope also with “Cotype Cat. No. 24962 / U. S. National Museum” (<named-content xmlns:xlink="http://www.w3.org/1999/xlink" content-type="dwc:institutional_code" xlink:type="simple">USNM</named-content>); two first-instar nymphs: on slide labelled: “<italic>Lachnodius</italic> / <italic>eucalypti</italic> (Mask.) / Australia / Mask. Coll. 206 (<named-content xmlns:xlink="http://www.w3.org/1999/xlink" content-type="dwc:institutional_code" xlink:type="simple">USNM</named-content>). <bold><italic>Additional material</italic></bold>: <bold>Unspecified locality in Australia</bold>: one adult female: same label data as lectotype except “1893” and “not type, described 1892 / L. L. Deitz 1978” [JWB erroneously added a paralectotype label] (<named-content xmlns:xlink="http://www.w3.org/1999/xlink" content-type="dwc:institutional_code" xlink:type="simple">NZAC</named-content>); eight first-instar nymphs: same label data as lectotype except “1894” and “not type, described 1892” (<named-content xmlns:xlink="http://www.w3.org/1999/xlink" content-type="dwc:institutional_code" xlink:type="simple">NZAC</named-content>); one adult female: ex <italic><tp:taxon-name><tp:taxon-name-part taxon-name-part-type="genus" reg="Eucalyptus">Eucalyptus</tp:taxon-name-part><tp:taxon-name-part taxon-name-part-type="species" reg="camaldulensis">camaldulensis</tp:taxon-name-part></tp:taxon-name></italic>, quarantine intercept in Cambridge, UK, 1 Nov 1993, Newman, 93-1216 (<named-content xmlns:xlink="http://www.w3.org/1999/xlink" content-type="dwc:institutional_code" xlink:type="simple">ANIC</named-content>). <bold>Australian Capital Territory</bold>: three adult females, 14 first-instar nymphs on three slides: ex trunk, <italic><tp:taxon-name><tp:taxon-name-part taxon-name-part-type="genus" reg="Eucalyptus">E.</tp:taxon-name-part><tp:taxon-name-part taxon-name-part-type="species" reg="mannifera">mannifera</tp:taxon-name-part></tp:taxon-name></italic>, Charnwood (suburb), Canberra, 18 Nov 2015, PJG (<named-content xmlns:xlink="http://www.w3.org/1999/xlink" content-type="dwc:institutional_code" xlink:type="simple">ANIC</named-content>); one adult female (parasitized), 65 first-instar nymphs on eight slides: ex pit gall on leaf, <italic><tp:taxon-name><tp:taxon-name-part taxon-name-part-type="genus" reg="Eucalyptus">E.</tp:taxon-name-part><tp:taxon-name-part taxon-name-part-type="species" reg="bridgesiana">bridgesiana</tp:taxon-name-part></tp:taxon-name></italic>, Tidbinbilla Nature Reserve, <named-content xmlns:xlink="http://www.w3.org/1999/xlink" content-type="dwc:verbatimCoordinates" xlink:type="simple"><named-content content-type="geo-json" specific-use="{&#34;type&#34;:&#34;Point&#34;,&#34;coordinates&#34;:[148.890000,-35.480000]}" id="NCID0EZPBG" xlink:type="simple">35.48S, 148.89E</named-content></named-content>, 1 Mar 1992, PJG (<named-content xmlns:xlink="http://www.w3.org/1999/xlink" content-type="dwc:institutional_code" xlink:type="simple">ANIC</named-content>). <bold>New South Wales</bold>: 15 adult females: ex pits in leaves, <italic><tp:taxon-name><tp:taxon-name-part taxon-name-part-type="genus" reg="Eucalyptus">E.</tp:taxon-name-part><tp:taxon-name-part taxon-name-part-type="species" reg="blakelyi">blakelyi</tp:taxon-name-part></tp:taxon-name></italic>, 6.5 km SE of Forbes, 28 Nov 1984, PJG (<named-content xmlns:xlink="http://www.w3.org/1999/xlink" content-type="dwc:institutional_code" xlink:type="simple">ANIC</named-content>); one adult female (parasitized): under bark, <italic><tp:taxon-name><tp:taxon-name-part taxon-name-part-type="genus" reg="Eucalyptus">E.</tp:taxon-name-part><tp:taxon-name-part taxon-name-part-type="species" reg="viminalis">viminalis</tp:taxon-name-part></tp:taxon-name></italic>, Bago State Forest, 10 km ESE of Batlow, 14 Jan 1979, PJG (<named-content xmlns:xlink="http://www.w3.org/1999/xlink" content-type="dwc:institutional_code" xlink:type="simple">ANIC</named-content>); three adult females: ex foliage, <italic><tp:taxon-name><tp:taxon-name-part taxon-name-part-type="genus" reg="Eucalyptus">Eucalyptus</tp:taxon-name-part></tp:taxon-name></italic> sp. (ironbark), nr Coonabarabran, Warrumbungle Nat. Park, Camp Pincham, 22 Nov 1985, CAM Reid (<named-content xmlns:xlink="http://www.w3.org/1999/xlink" content-type="dwc:institutional_code" xlink:type="simple">ANIC</named-content>); one adult female: ex pit gall on leaf, <italic><tp:taxon-name><tp:taxon-name-part taxon-name-part-type="genus" reg="Eucalyptus">E.</tp:taxon-name-part><tp:taxon-name-part taxon-name-part-type="species" reg="saligna">saligna</tp:taxon-name-part></tp:taxon-name></italic>, S. Brooman, “Strathclyde” (property), bank of Clyde River, <named-content xmlns:xlink="http://www.w3.org/1999/xlink" content-type="dwc:verbatimCoordinates" xlink:type="simple"><named-content content-type="geo-json" specific-use="{&#34;type&#34;:&#34;Point&#34;,&#34;coordinates&#34;:[150.220000,-35.520000]}" id="NCID0EBSBG" xlink:type="simple">35.52S, 150.22E</named-content></named-content>, 10 Jan 1996, PJG (<named-content xmlns:xlink="http://www.w3.org/1999/xlink" content-type="dwc:institutional_code" xlink:type="simple">ANIC</named-content>); one adult female: Dubbo, no date, Froggatt #1049 [JWB must have misread the Froggatt number as this collection matches #1079 for <italic><tp:taxon-name><tp:taxon-name-part taxon-name-part-type="genus" reg="Lachnodius">L.</tp:taxon-name-part><tp:taxon-name-part taxon-name-part-type="species" reg="eucalypti">eucalypti</tp:taxon-name-part></tp:taxon-name></italic>: “WWF 20.11.1921 / Dubbo / <italic>Eucalyptus</italic>”] (<named-content xmlns:xlink="http://www.w3.org/1999/xlink" content-type="dwc:institutional_code" xlink:type="simple">ASCU</named-content>); partial specimens of adult and second-instar females: ex pit galls, E. <italic>botryoides</italic> leaves, Kurnell, 26 Aug 1915, WW Froggatt, #621 (<named-content xmlns:xlink="http://www.w3.org/1999/xlink" content-type="dwc:institutional_code" xlink:type="simple">ASCU</named-content>); one adult female: ex leaf pit, ?<italic><tp:taxon-name><tp:taxon-name-part taxon-name-part-type="genus" reg="Eucalyptus">E.</tp:taxon-name-part><tp:taxon-name-part taxon-name-part-type="species" reg="tereticornis">tereticornis</tp:taxon-name-part></tp:taxon-name></italic> or <italic><tp:taxon-name><tp:taxon-name-part taxon-name-part-type="genus" reg="Eucalyptus">E.</tp:taxon-name-part><tp:taxon-name-part taxon-name-part-type="species" reg="seeana">seeana</tp:taxon-name-part></tp:taxon-name></italic> , South West Rocks, <named-content xmlns:xlink="http://www.w3.org/1999/xlink" content-type="dwc:verbatimCoordinates" xlink:type="simple"><named-content content-type="geo-json" specific-use="{&#34;type&#34;:&#34;Point&#34;,&#34;coordinates&#34;:[153.020000,-30.900000]}" id="NCID0EBUBG" xlink:type="simple">30.90S, 153.02E</named-content></named-content>, 30 Dec 2009, LG Cook, LGC01374 (<named-content xmlns:xlink="http://www.w3.org/1999/xlink" content-type="dwc:institutional_code" xlink:type="simple">ANIC</named-content>); one adult female: in leaf pit gall, <italic><tp:taxon-name><tp:taxon-name-part taxon-name-part-type="genus" reg="Eucalyptus">E.</tp:taxon-name-part><tp:taxon-name-part taxon-name-part-type="species" reg="tereticornis">tereticornis</tp:taxon-name-part></tp:taxon-name></italic>, Wagga Wagga, 6 Nov 1899, WW Froggatt, # 297 (<named-content xmlns:xlink="http://www.w3.org/1999/xlink" content-type="dwc:institutional_code" xlink:type="simple">ASCU</named-content>). <bold>Northern Territory</bold>: three adult females: <italic><tp:taxon-name><tp:taxon-name-part taxon-name-part-type="genus" reg="Eucalyptus">Eucalyptus</tp:taxon-name-part></tp:taxon-name></italic> sp., N of Alice Springs, near Todd River, 19 Nov 1978, M Kotzman (<named-content xmlns:xlink="http://www.w3.org/1999/xlink" content-type="dwc:institutional_code" xlink:type="simple">ANIC</named-content>). <bold>Queensland</bold>: six adult females: ex <italic><tp:taxon-name><tp:taxon-name-part taxon-name-part-type="genus" reg="Eucalyptus">E.</tp:taxon-name-part><tp:taxon-name-part taxon-name-part-type="species" reg="propinqua">propinqua</tp:taxon-name-part></tp:taxon-name></italic>, Imbil, Oct 1936, AR Brimblecombe, No. D2264-6 (<named-content xmlns:xlink="http://www.w3.org/1999/xlink" content-type="dwc:institutional_code" xlink:type="simple">QDPC</named-content>); three adult females, three second-instar males, five second-instar females: ex foliage, <italic><tp:taxon-name><tp:taxon-name-part taxon-name-part-type="genus" reg="Eucalyptus">Eucalyptus</tp:taxon-name-part></tp:taxon-name></italic> sp., N side of Tamborine Mt, nr Sandy Creek, 26 Sep 1989, PJG (<named-content xmlns:xlink="http://www.w3.org/1999/xlink" content-type="dwc:institutional_code" xlink:type="simple">ANIC</named-content>). <bold>South Australia</bold>: 15 adult females, two adult males, many first-instar nymphs, 14 second-instar males, six pupal males: <italic><tp:taxon-name><tp:taxon-name-part taxon-name-part-type="genus" reg="Eucalyptus">E.</tp:taxon-name-part><tp:taxon-name-part taxon-name-part-type="species" reg="camaldulensis">camaldulensis</tp:taxon-name-part></tp:taxon-name></italic>, Adelaide, Glen Osmond, Waite Agric. Res. Instit., Dec 1952, HM Brookes, HMB Specimen Index No. 77/54 (<named-content xmlns:xlink="http://www.w3.org/1999/xlink" content-type="dwc:institutional_code" xlink:type="simple">ANIC</named-content>); five adult females, one second-instar female: ex pits in leaves, <italic><tp:taxon-name><tp:taxon-name-part taxon-name-part-type="genus" reg="Eucalyptus">E.</tp:taxon-name-part><tp:taxon-name-part taxon-name-part-type="species" reg="camaldulensis">camaldulensis</tp:taxon-name-part></tp:taxon-name></italic>, Glen Osmond, 27 Jul 1965, HMB, HMB Specimen Index No. 21/65 (<named-content xmlns:xlink="http://www.w3.org/1999/xlink" content-type="dwc:institutional_code" xlink:type="simple">ANIC</named-content>); six adult females: on <italic><tp:taxon-name><tp:taxon-name-part taxon-name-part-type="genus" reg="Eucalyptus">E.</tp:taxon-name-part><tp:taxon-name-part taxon-name-part-type="species" reg="camaldulensis">camaldulensis</tp:taxon-name-part></tp:taxon-name></italic>, 1 mile [1.6 km] N of Greenock, 19 Dec 1960, HM Brookes, HMB Specimen Index No. 109/60 (<named-content xmlns:xlink="http://www.w3.org/1999/xlink" content-type="dwc:institutional_code" xlink:type="simple">ANIC</named-content>); 28 adult females: on bark of <italic>E. ?<tp:taxon-name><tp:taxon-name-part taxon-name-part-type="genus" reg="Eucalyptus"/><tp:taxon-name-part taxon-name-part-type="species" reg="camaldulensis">camaldulensis</tp:taxon-name-part></tp:taxon-name></italic>, Hazelwood Park, 14 Nov 1966, RS Bungey, HMB Specimen Index No. 46/66 (<named-content xmlns:xlink="http://www.w3.org/1999/xlink" content-type="dwc:institutional_code" xlink:type="simple">ANIC</named-content>); four adult females: ex pits in leaves of <italic><tp:taxon-name><tp:taxon-name-part taxon-name-part-type="genus" reg="Eucalyptus">E.</tp:taxon-name-part><tp:taxon-name-part taxon-name-part-type="species" reg="camaldulensis">camaldulensis</tp:taxon-name-part></tp:taxon-name></italic>, Mt Crawford Forest Reserve, Jan 1982, HM Brookes, HMB Specimen Index No. 1/82 (<named-content xmlns:xlink="http://www.w3.org/1999/xlink" content-type="dwc:institutional_code" xlink:type="simple">ANIC</named-content>); two adult females, four second-instar females: <italic><tp:taxon-name><tp:taxon-name-part taxon-name-part-type="genus" reg="Eucalyptus">E.</tp:taxon-name-part><tp:taxon-name-part taxon-name-part-type="species" reg="microtheca">microtheca</tp:taxon-name-part></tp:taxon-name></italic>, nr Murnpeowie (homestead), 16 Aug 1968, FD Morgan (<named-content xmlns:xlink="http://www.w3.org/1999/xlink" content-type="dwc:institutional_code" xlink:type="simple">ANIC</named-content>); one adult female: under bark, <italic><tp:taxon-name><tp:taxon-name-part taxon-name-part-type="genus" reg="Eucalyptus">E.</tp:taxon-name-part><tp:taxon-name-part taxon-name-part-type="species" reg="camaldulensis">camaldulensis</tp:taxon-name-part></tp:taxon-name></italic>, nr Mt Barker township, 15 Dec 1985, CAM Reid (<named-content xmlns:xlink="http://www.w3.org/1999/xlink" content-type="dwc:institutional_code" xlink:type="simple">ANIC</named-content>); one adult female, six adult males: under bark, <italic><tp:taxon-name><tp:taxon-name-part taxon-name-part-type="genus" reg="Eucalyptus">E.</tp:taxon-name-part><tp:taxon-name-part taxon-name-part-type="species" reg="camaldulensis">camaldulensis</tp:taxon-name-part></tp:taxon-name></italic>, Sampson Flat, 7 Sep 1965, DC Purdie (<named-content xmlns:xlink="http://www.w3.org/1999/xlink" content-type="dwc:institutional_code" xlink:type="simple">ANIC</named-content>). <bold>Tasmania</bold>: two adult females: <italic><tp:taxon-name><tp:taxon-name-part taxon-name-part-type="genus" reg="Eucalyptus">E.</tp:taxon-name-part><tp:taxon-name-part taxon-name-part-type="species" reg="globulus">globulus</tp:taxon-name-part></tp:taxon-name></italic>, Hobart, Sandy Bay, 21 Aug 1965, HMB (<named-content xmlns:xlink="http://www.w3.org/1999/xlink" content-type="dwc:institutional_code" xlink:type="simple">ANIC</named-content>). <bold>Victoria</bold>: one adult female, six second-instar females, one second-instar male, six first-instar nymphs: ex pit galls on young leaves, <italic><tp:taxon-name><tp:taxon-name-part taxon-name-part-type="genus" reg="Eucalyptus">E.</tp:taxon-name-part><tp:taxon-name-part taxon-name-part-type="species" reg="camaldulensis">camaldulensis</tp:taxon-name-part></tp:taxon-name></italic>, Bundoora, La Trobe University, 24 Jan 1972, JWB (<named-content xmlns:xlink="http://www.w3.org/1999/xlink" content-type="dwc:institutional_code" xlink:type="simple">BPBM</named-content>); one adult female (parasitized mummy): ex pit gall on twig, same data as previous except 5 Jan 1971 JWB (<named-content xmlns:xlink="http://www.w3.org/1999/xlink" content-type="dwc:institutional_code" xlink:type="simple">BPBM</named-content>); two adult females, eight first-instar nymphs: on bark, same data as previous except 29 Sep 1971, V-87 (<named-content xmlns:xlink="http://www.w3.org/1999/xlink" content-type="dwc:institutional_code" xlink:type="simple">BPBM</named-content> except one slide with three nymphs in <named-content xmlns:xlink="http://www.w3.org/1999/xlink" content-type="dwc:institutional_code" xlink:type="simple">ANIC</named-content>); 16 adult females: same data as previous except 10 Dec 1971, V-243 (<named-content xmlns:xlink="http://www.w3.org/1999/xlink" content-type="dwc:institutional_code" xlink:type="simple">BPBM</named-content>); one adult female, two adult males: same data as previous except Oct 1971 (<named-content xmlns:xlink="http://www.w3.org/1999/xlink" content-type="dwc:institutional_code" xlink:type="simple">BPBM</named-content>); three adult females, four second-instar males: on bark, <italic><tp:taxon-name><tp:taxon-name-part taxon-name-part-type="genus" reg="Eucalyptus">E.</tp:taxon-name-part><tp:taxon-name-part taxon-name-part-type="species" reg="goniocalyx">goniocalyx</tp:taxon-name-part></tp:taxon-name></italic>, Melbourne, Lower Plenty, 11 Sep 1971 or 23 Sep 1971, JWB (<named-content xmlns:xlink="http://www.w3.org/1999/xlink" content-type="dwc:institutional_code" xlink:type="simple">BPBM</named-content>); one adult female: on stem, <italic><tp:taxon-name><tp:taxon-name-part taxon-name-part-type="genus" reg="Eucalyptus">E.</tp:taxon-name-part><tp:taxon-name-part taxon-name-part-type="species" reg="camaldulensis">camaldulensis</tp:taxon-name-part></tp:taxon-name></italic>, W of Benalla, <named-content xmlns:xlink="http://www.w3.org/1999/xlink" content-type="dwc:verbatimCoordinates" xlink:type="simple"><named-content content-type="geo-json" specific-use="{&#34;type&#34;:&#34;Point&#34;,&#34;coordinates&#34;:[145.950000,-36.480000]}" id="NCID0EC4BG" xlink:type="simple">36.48S, 145.95E</named-content></named-content>, 26 Nov 2006, PJG, NH150 (<named-content xmlns:xlink="http://www.w3.org/1999/xlink" content-type="dwc:institutional_code" xlink:type="simple">ANIC</named-content>); five adult females, two second-instar females: on <italic><tp:taxon-name><tp:taxon-name-part taxon-name-part-type="genus" reg="Eucalyptus">E.</tp:taxon-name-part><tp:taxon-name-part taxon-name-part-type="species" reg="nitens">nitens</tp:taxon-name-part></tp:taxon-name></italic>, Errinundra Plateau, Orbost Forestry District, 21 Oct 1974, FG Neumann and GC Marks, HMB Specimen Index No. 14/74 (<named-content xmlns:xlink="http://www.w3.org/1999/xlink" content-type="dwc:institutional_code" xlink:type="simple">ANIC</named-content>). <bold>Western Australia</bold>: 21 adult females, one second-instar female with pharate adult: ex gall, <italic><tp:taxon-name><tp:taxon-name-part taxon-name-part-type="genus" reg="Eucalyptus">E.</tp:taxon-name-part><tp:taxon-name-part taxon-name-part-type="species" reg="camaldulensis">camaldulensis</tp:taxon-name-part></tp:taxon-name></italic>, Windjana Gorge Nat. Park, bank of Lennard River, <named-content xmlns:xlink="http://www.w3.org/1999/xlink" content-type="dwc:verbatimCoordinates" xlink:type="simple"><named-content content-type="geo-json" specific-use="{&#34;type&#34;:&#34;Point&#34;,&#34;coordinates&#34;:[124.950000,-17.420000]}" id="NCID0EM5BG" xlink:type="simple">17.42S, 124.95E</named-content></named-content>, 29 Apr 1992, PJG (<named-content xmlns:xlink="http://www.w3.org/1999/xlink" content-type="dwc:institutional_code" xlink:type="simple">ANIC</named-content> except eight slides in <named-content xmlns:xlink="http://www.w3.org/1999/xlink" content-type="dwc:institutional_code" xlink:type="simple">WAM</named-content>).</p><fig id="F4" position="float" orientation="portrait"><label>Figure 4.</label><caption><p>Adult female of <italic><tp:taxon-name><tp:taxon-name-part taxon-name-part-type="genus" reg="Lachnodius">Lachnodius</tp:taxon-name-part><tp:taxon-name-part taxon-name-part-type="species" reg="eucalypti">eucalypti</tp:taxon-name-part></tp:taxon-name></italic> (Maskell).</p></caption><graphic xmlns:xlink="http://www.w3.org/1999/xlink" xlink:href="zookeys-818-043-g004.jpg" position="float" orientation="portrait" xlink:type="simple" id="oo_257741.jpg"/></fig></tp:treatment-sec><tp:treatment-sec><!--Section generated to contain objects referenced in tp:taxon-treatment.--><fig id="F1" position="float" orientation="portrait"><label>Figure 1.</label><caption><p>Species of <italic><tp:taxon-name><tp:taxon-name-part taxon-name-part-type="genus" reg="Lachnodius">Lachnodius</tp:taxon-name-part></tp:taxon-name></italic> in life: <bold>a</bold> gall of <italic><tp:taxon-name><tp:taxon-name-part taxon-name-part-type="genus" reg="Lachnodius">L.</tp:taxon-name-part><tp:taxon-name-part taxon-name-part-type="species" reg="brimblecombei">brimblecombei</tp:taxon-name-part></tp:taxon-name></italic> on stem of <italic><tp:taxon-name><tp:taxon-name-part taxon-name-part-type="genus" reg="Eucalyptus">Eucalyptus</tp:taxon-name-part><tp:taxon-name-part taxon-name-part-type="species" reg="baxteri">baxteri</tp:taxon-name-part></tp:taxon-name></italic>, Grampians, Victoria <bold>b</bold> leaf discoloration surrounding pit galls induced by <italic><tp:taxon-name><tp:taxon-name-part taxon-name-part-type="genus" reg="Lachnodius">L.</tp:taxon-name-part><tp:taxon-name-part taxon-name-part-type="species" reg="eucalypti">eucalypti</tp:taxon-name-part></tp:taxon-name></italic> on <italic><tp:taxon-name><tp:taxon-name-part taxon-name-part-type="genus" reg="Eucalyptus">E.</tp:taxon-name-part><tp:taxon-name-part taxon-name-part-type="species" reg="blakelyi">blakelyi</tp:taxon-name-part></tp:taxon-name></italic>, near Forbes, New South Wales <bold>c</bold> mature adult females and ovisacs of <italic><tp:taxon-name><tp:taxon-name-part taxon-name-part-type="genus" reg="Lachnodius">L.</tp:taxon-name-part><tp:taxon-name-part taxon-name-part-type="species" reg="eucalypti">eucalypti</tp:taxon-name-part></tp:taxon-name></italic> on trunk of <italic><tp:taxon-name><tp:taxon-name-part taxon-name-part-type="genus" reg="Eucalyptus">E.</tp:taxon-name-part><tp:taxon-name-part taxon-name-part-type="species" reg="mannifera">mannifera</tp:taxon-name-part></tp:taxon-name></italic>, Canberra, A.C.T. <bold>d</bold> adult female of <italic><tp:taxon-name><tp:taxon-name-part taxon-name-part-type="genus" reg="Lachnodius">L.</tp:taxon-name-part><tp:taxon-name-part taxon-name-part-type="species" reg="froggatti">froggatti</tp:taxon-name-part></tp:taxon-name></italic> in pit gall on leaf of <italic><tp:taxon-name><tp:taxon-name-part taxon-name-part-type="genus" reg="Eucalyptus">E.</tp:taxon-name-part><tp:taxon-name-part taxon-name-part-type="species" reg="baueriana">baueriana</tp:taxon-name-part></tp:taxon-name></italic>, near Narooma, N.S.W. <bold>e</bold> same female of <italic><tp:taxon-name><tp:taxon-name-part taxon-name-part-type="genus" reg="Lachnodius">L.</tp:taxon-name-part><tp:taxon-name-part taxon-name-part-type="species" reg="froggatti">froggatti</tp:taxon-name-part></tp:taxon-name></italic> removed from its pit gall <bold>f</bold> gall of <italic><tp:taxon-name><tp:taxon-name-part taxon-name-part-type="genus" reg="Lachnodius">L.</tp:taxon-name-part><tp:taxon-name-part taxon-name-part-type="species" reg="hirtus">hirtus</tp:taxon-name-part></tp:taxon-name></italic> on <italic><tp:taxon-name><tp:taxon-name-part taxon-name-part-type="genus" reg="Corymbia">Corymbia</tp:taxon-name-part><tp:taxon-name-part taxon-name-part-type="species" reg="nesophila">nesophila</tp:taxon-name-part></tp:taxon-name></italic>, Gunn Point, Northern Territory.</p></caption><graphic xmlns:xlink="http://www.w3.org/1999/xlink" xlink:href="zookeys-818-043-g001.jpg" position="float" orientation="portrait" xlink:type="simple" id="oo_257738.jpg"/></fig></tp:treatment-sec><ref-list><ref id="B31"><mixed-citation xmlns:xlink="http://www.w3.org/1999/xlink" xlink:type="simple"><person-group><name name-style="western"><surname>Maskell</surname><given-names>WM</given-names></name></person-group> (<year>1896</year>) <article-title>Further coccid notes, with descriptions of new species and discussions of questions of interest.</article-title><source>Transactions and Proceedings of the New Zealand Institute</source><volume>28</volume>: <fpage>380</fpage>–<lpage>411</lpage>.</mixed-citation></ref><ref id="B32"><mixed-citation xmlns:xlink="http://www.w3.org/1999/xlink" xlink:type="simple"><person-group><name name-style="western"><surname>Morrison</surname><given-names>H</given-names></name><name name-style="western"><surname>Morrison</surname><given-names>ER</given-names></name></person-group> (<year>1922</year>) <article-title>A redescription of the type species of the genera of <tp:taxon-name><tp:taxon-name-part taxon-name-part-type="family">Coccidae</tp:taxon-name-part></tp:taxon-name> based on species originally described by Maskell.</article-title><source>Proceedings of the United States National Museum (Washington)</source><volume>60</volume>: <fpage>1</fpage>–<lpage>120</lpage>. <ext-link xlink:type="simple" ext-link-type="doi" xlink:href="10.5479/si.00963801.60-2407.1">https://doi.org/10.5479/si.00963801.60-2407.1</ext-link></mixed-citation></ref><ref id="B7"><mixed-citation xmlns:xlink="http://www.w3.org/1999/xlink" xlink:type="simple"><person-group><name name-style="western"><surname>Brooker</surname><given-names>I</given-names></name></person-group> (<year>2002</year>) <source>Botany of the eucalypts. In: Coppen JJW (Ed.) <tp:taxon-name><tp:taxon-name-part taxon-name-part-type="genus">Eucalyptus</tp:taxon-name-part></tp:taxon-name>: The genus <italic><tp:taxon-name><tp:taxon-name-part taxon-name-part-type="genus">Eucalyptus</tp:taxon-name-part></tp:taxon-name></italic>.</source><publisher-name>CRC Press</publisher-name>, <publisher-loc>London</publisher-loc>, <size units="page">464 pp</size>. <ext-link xlink:type="simple" ext-link-type="doi" xlink:href="10.4324/9780203219430_chapter_1">https://doi.org/10.4324/9780203219430_chapter_1</ext-link></mixed-citation></ref><ref id="B29"><mixed-citation xmlns:xlink="http://www.w3.org/1999/xlink" xlink:type="simple"><person-group><name name-style="western"><surname>Maskell</surname><given-names>WM</given-names></name></person-group> (<year>1892</year>) <article-title>Further coccid notes: with descriptions of new species, and remarks on coccids from New Zealand, Australia and elsewhere.</article-title><source>Transactions and Proceedings of the New Zealand Institute</source><volume>24</volume>(<issue>1891</issue>): <fpage>1</fpage>–<lpage>64</lpage>.</mixed-citation></ref><ref id="B30"><mixed-citation xmlns:xlink="http://www.w3.org/1999/xlink" xlink:type="simple"><person-group><name name-style="western"><surname>Maskell</surname><given-names>WM</given-names></name></person-group> (<year>1893</year>) <article-title>Further coccid notes: with descriptions of new species from Australia, India, Sandwich Islands, Demerara, and South Pacific.</article-title><source>Transactions and Proceedings of the New Zealand Institute</source><volume>25</volume>(<issue>1892</issue>): <fpage>201</fpage>–<lpage>252</lpage>.</mixed-citation></ref></ref-list></tp:taxon-treatment>
