# Supplementary material for: A revision of Lachnodius Maskell (Hemiptera, Coccomorpha, Eriococcidae)
Source: Zookeys. 2019 Jan 21;(818):43–88. doi: 10.3897/zookeys.818.32061 (PMC6349806; doi:10.3897/zookeys.818.32061)
Supplement: XML Treatment for Lachnodius hirsutus [file zookeys.818.32061-treatment5.xml]

<!DOCTYPE tp:taxon-treatment
  PUBLIC "-//TaxonX//DTD Taxonomic Treatment Publishing DTD v0 20100105//EN" "tax-treatment-NSO.dtd">
<tp:taxon-treatment xmlns:tp="http://www.plazi.org/taxpub"><tp:treatment-meta><kwd-group><label>Taxon classification</label><kwd><named-content xmlns:xlink="http://www.w3.org/1999/xlink" content-type="kingdom">Animalia</named-content></kwd><kwd><named-content xmlns:xlink="http://www.w3.org/1999/xlink" content-type="order">Hemiptera</named-content></kwd><kwd><named-content xmlns:xlink="http://www.w3.org/1999/xlink" content-type="family">Eriococcidae</named-content></kwd></kwd-group><mixed-citation publication-type="journal"><person-group><name><surname>Hardy</surname><given-names>Nate B.</given-names></name><name><surname>Beardsley Jr</surname><given-names>John W.</given-names></name><name><surname>Gullan</surname><given-names>Penny J.</given-names></name></person-group><article-title>A revision of <italic><tp:taxon-name><tp:taxon-name-part taxon-name-part-type="genus" reg="Lachnodius">Lachnodius</tp:taxon-name-part></tp:taxon-name></italic> Maskell (<tp:taxon-name><tp:taxon-name-part taxon-name-part-type="order">Hemiptera</tp:taxon-name-part></tp:taxon-name>, <tp:taxon-name><tp:taxon-name-part taxon-name-part-type="above-genus">Coccomorpha</tp:taxon-name-part></tp:taxon-name>, <tp:taxon-name><tp:taxon-name-part taxon-name-part-type="family">Eriococcidae</tp:taxon-name-part></tp:taxon-name>)</article-title><source>Zookeys</source><day>21</day><month>1</month><year>2019</year><volume>2019</volume><issue>818</issue><fpage>43</fpage><lpage>88</lpage><pub-id pub-id-type="doi">10.3897/zookeys.818.32061</pub-id></mixed-citation></tp:treatment-meta><tp:nomenclature><tp:taxon-name>
            <tp:taxon-name-part taxon-name-part-type="genus" reg="Lachnodius">Lachnodius</tp:taxon-name-part>
            <tp:taxon-name-part taxon-name-part-type="species" reg="hirsutus">hirsutus</tp:taxon-name-part>
          </tp:taxon-name><tp:taxon-authority>(Froggatt, 1921)</tp:taxon-authority><xref ref-type="fig" rid="F1">Figs 1f</xref><xref ref-type="fig" rid="F6">, 6</xref><tp:nomenclature-citation-list><tp:nomenclature-citation><tp:taxon-name>
                <tp:taxon-name-part taxon-name-part-type="genus" reg="Pseudopsylla">Pseudopsylla</tp:taxon-name-part>
                <tp:taxon-name-part taxon-name-part-type="species" reg="hirsutus">hirsutus</tp:taxon-name-part>
              </tp:taxon-name><comment>Froggatt, 1921: 6.</comment></tp:nomenclature-citation><tp:nomenclature-citation><tp:taxon-name>
                <tp:taxon-name-part taxon-name-part-type="genus" reg="Lachnodius">Lachnodius</tp:taxon-name-part>
                <tp:taxon-name-part taxon-name-part-type="species" reg="hirsutus">hirsutus</tp:taxon-name-part>
              </tp:taxon-name><comment>Beardsley, 1982: 31–35.</comment></tp:nomenclature-citation></tp:nomenclature-citation-list></tp:nomenclature><tp:treatment-sec sec-type="diagnosis" id="SECID0EFUAI"><title>Diagnosis.</title><p>Gall of adult female covers portion of dorsum; venter hirsute; anal ring with few setae and pores; microtubular ducts absent.</p></tp:treatment-sec><tp:treatment-sec sec-type="description" id="SECID0EKUAI"><title>Description.</title><p><bold>Adult female</bold> (n = 6). Body outline circular to oval; length 3.2–6.8 mm (3.2 mm for lectotype), greatest width 3.1–6.1 mm (3.1 mm for lectotype). Eyes 75–105 μm wide, on margin. Antennae six-segmented; length 850–1320 μm; with 3–4 hair-like setae on segment I, 8–18 hair-like seta on segment II, 8–11 hair-like seta on segment III, 9–15 hair-like seta on segment IV, 5–6 hair-like + one fleshy seta on segment V, and six hair-like setae + three fleshy seta on segment VI. Frontal lobes 275–750 µm long, 200–400 µm wide. Tentorial box 600–950 μm long, 200–450 μm wide, with anterior extension of the dorsal arms. Labium 200–270 μm long, 210–290 μm wide. Spiracles 250–360 μm long, 190–300 μm wide across atrium. Legs robust, increasing in size caudad, fore leg: trochanter + femur 940–1440 μm, tibia 810–1260 µm, tarsus 350–500 μm; mid leg: trochanter + femur 1020–1460 μm, tibia 890–1280 µm, tarsus 370–520 μm; hind leg: trochanter + femur 1280–1620 μm, tibia 1100–1380 µm, tarsus 500–560 μm; claw 110–160 μm; coxa with 20–44 setae, trochanter with 20–31 setae, femur with 30–70 setae, tibia with 37–75 setae, tarsus with 20–30 setae; tarsal digitules 80–95 μm long, claw digitules 68–85 μm long; translucent pores on all segments of hind leg. Anal ring 130–140 μm wide, ring thickening caudad, with 5–7 setae; ring setae 50–80 μm long. Pair of elongate caudal setae absent.</p><p><italic>Dorsum</italic>. Derm membranous, nodulose. Dorsal setae 13–25 μm long, each tapering evenly from base to apex, scattered over dorsum. Macrotubular ducts with rim of dermal orifice 5–6 µm in diameter, duct shaft 15–18 µm long, distal (near vestibule) end constricted, ducts scattered over dorsum. Microtubular ducts absent. Dorsum delimited by dense fringe of elongate setae, each 200–455 µm long, ca. 250 setae in total on each side of body.</p><p><italic>Venter</italic>. Ventral setae 75–210 μm long, distributed densely; elongate setae medial of each coxa 170–305 μm long; longest setae on head 260–360 μm long. Macrotubular ducts similar to those on dorsum, found wherever setae occur, in transverse band across each segment, and along submargin. Quinquelocular pores absent.</p></tp:treatment-sec><tp:treatment-sec sec-type="notes" id="SECID0E5UAI"><title>Notes.</title><p>The adult female of <italic><tp:taxon-name><tp:taxon-name-part taxon-name-part-type="genus" reg="Lachnodius">L.</tp:taxon-name-part><tp:taxon-name-part taxon-name-part-type="species" reg="hirsutus">hirsutus</tp:taxon-name-part></tp:taxon-name></italic> can be distinguished from all other species by the combination of 6-segmented antennae, extremely long marginal setae (350–450 µm long), and the scarcity of quinquelocular pores, which occur only near the spiracular openings. The anal ring of <italic><tp:taxon-name><tp:taxon-name-part taxon-name-part-type="genus" reg="Lachnodius">L.</tp:taxon-name-part><tp:taxon-name-part taxon-name-part-type="species" reg="hirsutus">hirsutus</tp:taxon-name-part></tp:taxon-name></italic> is also unique among <italic><tp:taxon-name><tp:taxon-name-part taxon-name-part-type="genus" reg="Lachnodius">Lachnodius</tp:taxon-name-part></tp:taxon-name></italic> species; it has six or fewer ring setae present, with only a few minute pores near the base of each seta.</p><p>In his redescription of this species, <xref ref-type="bibr" rid="B5">Beardsley (1982)</xref> omitted the length of the fourth segment from the antennal formula. The correct segment lengths (µm), from the base to the apex, are: 150, 120, 400, 200, 130, and 50. <xref ref-type="bibr" rid="B15">Froggatt (1921</xref>: 6) stated “The female coccids produce solid woody galls on the branchlets of eucalypts with an irregular opening on the upper surface (Fig. <xref ref-type="fig" rid="F1">1f</xref>). At female maturity, the gall of <italic><tp:taxon-name><tp:taxon-name-part taxon-name-part-type="genus" reg="Lachnodius">L.</tp:taxon-name-part><tp:taxon-name-part taxon-name-part-type="species" reg="hirsutus">hirsutus</tp:taxon-name-part></tp:taxon-name></italic> probably splits open at the apex to reveal the female, because enclosed globular twig galls of nymphs have been collected in association with galls resembling those of <italic><tp:taxon-name><tp:taxon-name-part taxon-name-part-type="genus" reg="Lachnodius">L.</tp:taxon-name-part><tp:taxon-name-part taxon-name-part-type="species" reg="hirsutus">hirsutus</tp:taxon-name-part></tp:taxon-name></italic> (<xref ref-type="bibr" rid="B19">Gullan et al. 2005</xref>). It is not clear whether the host genus of Froggatt’s type material was <italic><tp:taxon-name><tp:taxon-name-part taxon-name-part-type="genus" reg="Corymbia">Corymbia</tp:taxon-name-part></tp:taxon-name></italic> or <italic><tp:taxon-name><tp:taxon-name-part taxon-name-part-type="genus" reg="Eucalyptus">Eucalyptus</tp:taxon-name-part></tp:taxon-name></italic>, since the original description simply says “an undetermined species of eucalyptus [sic]”. The bloodwood eucalypts were not recognized as a genus (<italic><tp:taxon-name><tp:taxon-name-part taxon-name-part-type="genus" reg="Corymbia">Corymbia</tp:taxon-name-part></tp:taxon-name></italic>) separate from <italic><tp:taxon-name><tp:taxon-name-part taxon-name-part-type="genus" reg="Eucalyptus">Eucalyptus</tp:taxon-name-part></tp:taxon-name></italic> until more recently (<xref ref-type="bibr" rid="B24">Hill and Johnson 1995</xref>).</p></tp:treatment-sec><tp:treatment-sec sec-type="material" id="SECID0EJYAI"><title>Material examined.</title><p><bold><italic>Lectotype</italic></bold> [designated by <xref ref-type="bibr" rid="B5">Beardsley (1982)</xref>]: <bold>Northern Territory</bold>: adult female, on slide: ex open top twig gall, <italic><tp:taxon-name><tp:taxon-name-part taxon-name-part-type="genus" reg="Eucalyptus">Eucalyptus</tp:taxon-name-part></tp:taxon-name></italic> sp., Port Darwin, G. F. Hill, Froggatt # 629, ASCTHE101343 (<named-content xmlns:xlink="http://www.w3.org/1999/xlink" content-type="dwc:institutional_code" xlink:type="simple">ASCU</named-content>); this specimen was remounted from an original Froggatt slide by JWB in April 1972. <bold><italic>Paralectotype</italic></bold>: <bold>Northern Territory</bold>: one adult female: same data as lectotype, ASCTHE101342 (<named-content xmlns:xlink="http://www.w3.org/1999/xlink" content-type="dwc:institutional_code" xlink:type="simple">ASCU</named-content>). <bold><italic>Additional material</italic></bold>: <bold>Northern Territory</bold>: three adult females: ex galls on stems, <italic><tp:taxon-name><tp:taxon-name-part taxon-name-part-type="genus" reg="Corymbia">Corymbia</tp:taxon-name-part><tp:taxon-name-part taxon-name-part-type="species" reg="nesophila">nesophila</tp:taxon-name-part></tp:taxon-name></italic>, Gunn Point, 9 July 1987, LR Miller (<named-content xmlns:xlink="http://www.w3.org/1999/xlink" content-type="dwc:institutional_code" xlink:type="simple">ANIC</named-content>); Queensland: one adult female: ex gall on stem, <italic><tp:taxon-name><tp:taxon-name-part taxon-name-part-type="genus" reg="Eucalyptus">E.</tp:taxon-name-part><tp:taxon-name-part taxon-name-part-type="species" reg="tetradonta">tetradonta</tp:taxon-name-part></tp:taxon-name></italic>, Iron Range Nat. Park, 4.2 km E of Cooks Hut campground, on road to Portland Roads, 79 m, <named-content xmlns:xlink="http://www.w3.org/1999/xlink" content-type="dwc:verbatimCoordinates" xlink:type="simple"><named-content content-type="geo-json" specific-use="{&#34;type&#34;:&#34;Point&#34;,&#34;coordinates&#34;:[143.320000,-12.710000]}" id="NCID0EY1AI" xlink:type="simple">12.71S, 143.32E</named-content></named-content>, 21 Sep 2006, LG Cook, LGC00642 (body with 2 intact legs), NH122, NH151, NH159 (NH numbers are for individual DNA-extracted legs) (<named-content xmlns:xlink="http://www.w3.org/1999/xlink" content-type="dwc:institutional_code" xlink:type="simple">ANIC</named-content>).</p><fig id="F6" position="float" orientation="portrait"><label>Figure 6.</label><caption><p>Adult female of <italic><tp:taxon-name><tp:taxon-name-part taxon-name-part-type="genus" reg="Lachnodius">Lachnodius</tp:taxon-name-part><tp:taxon-name-part taxon-name-part-type="species" reg="hirsutus">hirsutus</tp:taxon-name-part></tp:taxon-name></italic> (Froggatt).</p></caption><graphic xmlns:xlink="http://www.w3.org/1999/xlink" xlink:href="zookeys-818-043-g006.jpg" position="float" orientation="portrait" xlink:type="simple" id="oo_257743.jpg"/></fig></tp:treatment-sec><tp:treatment-sec><!--Section generated to contain objects referenced in tp:taxon-treatment.--><fig id="F1" position="float" orientation="portrait"><label>Figure 1.</label><caption><p>Species of <italic><tp:taxon-name><tp:taxon-name-part taxon-name-part-type="genus" reg="Lachnodius">Lachnodius</tp:taxon-name-part></tp:taxon-name></italic> in life: <bold>a</bold> gall of <italic><tp:taxon-name><tp:taxon-name-part taxon-name-part-type="genus" reg="Lachnodius">L.</tp:taxon-name-part><tp:taxon-name-part taxon-name-part-type="species" reg="brimblecombei">brimblecombei</tp:taxon-name-part></tp:taxon-name></italic> on stem of <italic><tp:taxon-name><tp:taxon-name-part taxon-name-part-type="genus" reg="Eucalyptus">Eucalyptus</tp:taxon-name-part><tp:taxon-name-part taxon-name-part-type="species" reg="baxteri">baxteri</tp:taxon-name-part></tp:taxon-name></italic>, Grampians, Victoria <bold>b</bold> leaf discoloration surrounding pit galls induced by <italic><tp:taxon-name><tp:taxon-name-part taxon-name-part-type="genus" reg="Lachnodius">L.</tp:taxon-name-part><tp:taxon-name-part taxon-name-part-type="species" reg="eucalypti">eucalypti</tp:taxon-name-part></tp:taxon-name></italic> on <italic><tp:taxon-name><tp:taxon-name-part taxon-name-part-type="genus" reg="Eucalyptus">E.</tp:taxon-name-part><tp:taxon-name-part taxon-name-part-type="species" reg="blakelyi">blakelyi</tp:taxon-name-part></tp:taxon-name></italic>, near Forbes, New South Wales <bold>c</bold> mature adult females and ovisacs of <italic><tp:taxon-name><tp:taxon-name-part taxon-name-part-type="genus" reg="Lachnodius">L.</tp:taxon-name-part><tp:taxon-name-part taxon-name-part-type="species" reg="eucalypti">eucalypti</tp:taxon-name-part></tp:taxon-name></italic> on trunk of <italic><tp:taxon-name><tp:taxon-name-part taxon-name-part-type="genus" reg="Eucalyptus">E.</tp:taxon-name-part><tp:taxon-name-part taxon-name-part-type="species" reg="mannifera">mannifera</tp:taxon-name-part></tp:taxon-name></italic>, Canberra, A.C.T. <bold>d</bold> adult female of <italic><tp:taxon-name><tp:taxon-name-part taxon-name-part-type="genus" reg="Lachnodius">L.</tp:taxon-name-part><tp:taxon-name-part taxon-name-part-type="species" reg="froggatti">froggatti</tp:taxon-name-part></tp:taxon-name></italic> in pit gall on leaf of <italic><tp:taxon-name><tp:taxon-name-part taxon-name-part-type="genus" reg="Eucalyptus">E.</tp:taxon-name-part><tp:taxon-name-part taxon-name-part-type="species" reg="baueriana">baueriana</tp:taxon-name-part></tp:taxon-name></italic>, near Narooma, N.S.W. <bold>e</bold> same female of <italic><tp:taxon-name><tp:taxon-name-part taxon-name-part-type="genus" reg="Lachnodius">L.</tp:taxon-name-part><tp:taxon-name-part taxon-name-part-type="species" reg="froggatti">froggatti</tp:taxon-name-part></tp:taxon-name></italic> removed from its pit gall <bold>f</bold> gall of <italic><tp:taxon-name><tp:taxon-name-part taxon-name-part-type="genus" reg="Lachnodius">L.</tp:taxon-name-part><tp:taxon-name-part taxon-name-part-type="species" reg="hirtus">hirtus</tp:taxon-name-part></tp:taxon-name></italic> on <italic><tp:taxon-name><tp:taxon-name-part taxon-name-part-type="genus" reg="Corymbia">Corymbia</tp:taxon-name-part><tp:taxon-name-part taxon-name-part-type="species" reg="nesophila">nesophila</tp:taxon-name-part></tp:taxon-name></italic>, Gunn Point, Northern Territory.</p></caption><graphic xmlns:xlink="http://www.w3.org/1999/xlink" xlink:href="zookeys-818-043-g001.jpg" position="float" orientation="portrait" xlink:type="simple" id="oo_257738.jpg"/></fig></tp:treatment-sec><ref-list><ref id="B5"><mixed-citation xmlns:xlink="http://www.w3.org/1999/xlink" xlink:type="simple"><person-group><name name-style="western"><surname>Beardsley</surname><given-names>JW</given-names></name></person-group> (<year>1982</year>) <article-title>On the taxonomy of the genus <italic><tp:taxon-name><tp:taxon-name-part taxon-name-part-type="genus">Pseudopsylla</tp:taxon-name-part></tp:taxon-name></italic> Froggatt, with a redescription of the type species (<tp:taxon-name><tp:taxon-name-part taxon-name-part-type="suborder">Homoptera</tp:taxon-name-part></tp:taxon-name>: <tp:taxon-name><tp:taxon-name-part taxon-name-part-type="superfamily">Coccoidea</tp:taxon-name-part></tp:taxon-name>).</article-title><source>Proceedings of the Hawaiian Entomological Society</source><volume>24</volume>: <fpage>31</fpage>–<lpage>35</lpage>.</mixed-citation></ref><ref id="B15"><mixed-citation xmlns:xlink="http://www.w3.org/1999/xlink" xlink:type="simple"><person-group><name name-style="western"><surname>Froggatt</surname><given-names>WW</given-names></name></person-group> (<year>1921</year>) <article-title>A descriptive catalogue of the scale insects (‘<tp:taxon-name><tp:taxon-name-part taxon-name-part-type="family">Coccidae</tp:taxon-name-part></tp:taxon-name>’) of Australia. Part III.</article-title><source>Department of Agriculture, New South Wales Science Bulletin</source><volume>19</volume>: <fpage>1</fpage>–<lpage>43</lpage>.</mixed-citation></ref><ref id="B19"><mixed-citation xmlns:xlink="http://www.w3.org/1999/xlink" xlink:type="simple"><person-group><name name-style="western"><surname>Gullan</surname><given-names>PJ</given-names></name><name name-style="western"><surname>Miller</surname><given-names>DR</given-names></name><name name-style="western"><surname>Cook</surname><given-names>LG</given-names></name></person-group> (<year>2005</year>) <article-title>Gall-inducing scale insects (<tp:taxon-name><tp:taxon-name-part taxon-name-part-type="order">Hemiptera</tp:taxon-name-part></tp:taxon-name>: <tp:taxon-name><tp:taxon-name-part taxon-name-part-type="suborder">Sternorrhyncha</tp:taxon-name-part></tp:taxon-name>: <tp:taxon-name><tp:taxon-name-part taxon-name-part-type="superfamily">Coccoidea</tp:taxon-name-part></tp:taxon-name>).</article-title> In: <person-group><name name-style="western"><surname>Raman</surname><given-names>A</given-names></name><name name-style="western"><surname>Schaefer</surname><given-names>CW</given-names></name><name name-style="western"><surname>Withers</surname><given-names>TM</given-names></name></person-group> (<role>Eds</role>) <issue-title>Biology, Ecology, and Evolution of Gall-Inducing Arthropods.</issue-title><source>Science Publishers, Enfield (USA) &amp; Plymouth (UK)</source>, <fpage>159</fpage>–<lpage>229</lpage>.</mixed-citation></ref><ref id="B24"><mixed-citation xmlns:xlink="http://www.w3.org/1999/xlink" xlink:type="simple"><person-group><name name-style="western"><surname>Hill</surname><given-names>KD</given-names></name><name name-style="western"><surname>Johnson</surname><given-names>LAS</given-names></name></person-group> (<year>1995</year>) <article-title>Systematic studies in the eucalypts. 7. A revision of the bloodwoods, genus <italic><tp:taxon-name><tp:taxon-name-part taxon-name-part-type="genus">Corymbia</tp:taxon-name-part></tp:taxon-name></italic> (<tp:taxon-name><tp:taxon-name-part taxon-name-part-type="family">Myrtaceae</tp:taxon-name-part></tp:taxon-name>).</article-title><source>Telopea</source><volume>6</volume>(<issue>2–3</issue>): <fpage>185</fpage>–<lpage>504</lpage>. <ext-link xlink:type="simple" ext-link-type="doi" xlink:href="10.7751/telopea19953017">https://doi.org/10.7751/telopea19953017</ext-link></mixed-citation></ref></ref-list></tp:taxon-treatment>
