# Supplementary material for: A revision of Lachnodius Maskell (Hemiptera, Coccomorpha, Eriococcidae)
Source: Zookeys. 2019 Jan 21;(818):43–88. doi: 10.3897/zookeys.818.32061 (PMC6349806; doi:10.3897/zookeys.818.32061)
Supplement: XML Treatment for Lachnodius sealakeensis [file zookeys.818.32061-treatment11.xml]

<!DOCTYPE tp:taxon-treatment
  PUBLIC "-//TaxonX//DTD Taxonomic Treatment Publishing DTD v0 20100105//EN" "tax-treatment-NSO.dtd">
<tp:taxon-treatment xmlns:tp="http://www.plazi.org/taxpub"><tp:treatment-meta><kwd-group><label>Taxon classification</label><kwd><named-content xmlns:xlink="http://www.w3.org/1999/xlink" content-type="kingdom">Animalia</named-content></kwd><kwd><named-content xmlns:xlink="http://www.w3.org/1999/xlink" content-type="order">Hemiptera</named-content></kwd><kwd><named-content xmlns:xlink="http://www.w3.org/1999/xlink" content-type="family">Eriococcidae</named-content></kwd></kwd-group><mixed-citation publication-type="journal"><person-group><name><surname>Hardy</surname><given-names>Nate B.</given-names></name><name><surname>Beardsley Jr</surname><given-names>John W.</given-names></name><name><surname>Gullan</surname><given-names>Penny J.</given-names></name></person-group><article-title>A revision of <italic><tp:taxon-name><tp:taxon-name-part taxon-name-part-type="genus" reg="Lachnodius">Lachnodius</tp:taxon-name-part></tp:taxon-name></italic> Maskell (<tp:taxon-name><tp:taxon-name-part taxon-name-part-type="order">Hemiptera</tp:taxon-name-part></tp:taxon-name>, <tp:taxon-name><tp:taxon-name-part taxon-name-part-type="above-genus">Coccomorpha</tp:taxon-name-part></tp:taxon-name>, <tp:taxon-name><tp:taxon-name-part taxon-name-part-type="family">Eriococcidae</tp:taxon-name-part></tp:taxon-name>)</article-title><source>Zookeys</source><day>21</day><month>1</month><year>2019</year><volume>2019</volume><issue>818</issue><fpage>43</fpage><lpage>88</lpage><pub-id pub-id-type="doi">10.3897/zookeys.818.32061</pub-id></mixed-citation></tp:treatment-meta><tp:nomenclature><tp:taxon-name>
            <tp:taxon-name-part taxon-name-part-type="genus" reg="Lachnodius">Lachnodius</tp:taxon-name-part>
            <tp:taxon-name-part taxon-name-part-type="species" reg="sealakeensis">sealakeensis</tp:taxon-name-part>
            <object-id xmlns:xlink="http://www.w3.org/1999/xlink" content-type="zoobank" xlink:type="simple">http://zoobank.org/2FCC872E-35E0-4BCF-88F1-FC47316422B5</object-id>
          </tp:taxon-name><tp:taxon-authority>Gullan &amp; Hardy</tp:taxon-authority><tp:taxon-status xmlns:xlink="http://www.w3.org/1999/xlink" xlink:type="simple">sp. n.</tp:taxon-status><xref ref-type="fig" rid="F2">Figs 2d</xref><xref ref-type="fig" rid="F12">, 12</xref></tp:nomenclature><tp:treatment-sec sec-type="diagnosis" id="SECID0EBADI"><title>Diagnosis.</title><p>Dorsum with dermal orifice of each microtubular duct surrounded by sclerosis; marginal fringe of truncate setae; dorsal setae capitate; anal ring invaginated.</p></tp:treatment-sec><tp:treatment-sec sec-type="description" id="SECID0EGADI"><title>Description.</title><p><bold>Adult female</bold> (n = 16). Body outline oval; length 0.84–1.45 mm (1.18 mm for holotype), greatest width 0.70−1.28 mm (0.90 mm for holotype). Eyes not apparent. Antennae seven-segmented; length 230–355 μm; with two hair-like setae on segment I, one hair-like seta on segment II, one hair-like seta on segment III, two hair-like seta on segment IV, one fleshy seta on segment V, two hair-like setae + one fleshy seta on segment VI and six hair-like setae + three fleshy setae on segment V. Tentorial box with anterior extension of the dorsal arms, 138–190 μm long, 123–155 μm wide. Labium 60–75 μm long, 60–100 μm wide. Spiracles 45–68 μm long, 25–35 μm wide across atrium. Legs increasing in size caudad; fore legs: trochanter + femur 165–250 μm, tibia 105–175, tarsus 80–125 μm; mid legs: trochanter + femur 165−263 μm, tibia 105–165 μm, tarsus 90–125 μm; hind legs: trochanter + femur 190–275 μm, tibia 110–175, tarsus 85–125 μm; claw 28–38 μm; fore coxa with six setae, mid and hind coxae each with five setae, trochanter with four setae, femur with 6–8 setae, tibia with 6–8 setae, tarsus with 7–9 setae; tarsal digitules 45–60 μm long, claw digitules 25–40 μm long; translucent pores on all segments of hind leg. Anal ring invaginated, cuticle surrounding ring sclerotic, 38–75 μm wide, with 10–12 setae; ring setae 40–73 μm long. Pair of elongate caudal setae absent.</p><p><italic>Dorsum</italic>. Derm covered with sclerotic spicules (i.e., well-developed acanthae or microtrichia). Sclerotic urns and varioles absent but dermal orifice of each microtubular duct surrounded by sclerotic region. Dorsal setae capitate 5–7 μm long, scattered over dorsum. Macrotubular ducts absent. Microtubular ducts ca. 5 μm long, with oral rim ca. 2 μm wide, scattered over dorsum. Dorsum delimited by fringe of 110–150 setae on each side of body, each seta subconical, most setae with truncate, serrated apices, a few setae with acute apices, length of setae 25–45 μm.</p><p><italic>Venter</italic>. Ventral setae 10–30 (mostly 20–25) μm long; elongate setae medial of each coxa decreasing in size caudad: 50–80 μm long near fore coxa, 25–30 μm long near hind coxa; longest setae on head 63–123 μm long. Macrotubular ducts each ca. 15 μm long, with oral rim ca. 5 μm wide, duct shaft subtending vestibule constricted; in transverse band across each abdominal segment. Quinquelocular pores of one size-classes: 4–5 μm in diameter, on posterior abdominal segments and around margin, small clusters around spiracles.</p></tp:treatment-sec><tp:treatment-sec sec-type="etymology" id="SECID0E1ADI"><title>Etymology.</title><p>The species name refers to the type locality, Sea Lake, Victoria. The name is an adjective with the suffix derived from the Latin -<italic>ensis</italic>, denoting place or locality.</p></tp:treatment-sec><tp:treatment-sec sec-type="notes" id="SECID0ECBDI"><title>Notes.</title><p>Adult females of <italic><tp:taxon-name><tp:taxon-name-part taxon-name-part-type="genus" reg="Lachnodius">L.</tp:taxon-name-part><tp:taxon-name-part taxon-name-part-type="species" reg="sealakeensis">sealakeensis</tp:taxon-name-part></tp:taxon-name></italic> are most superficially similar to those of <italic><tp:taxon-name><tp:taxon-name-part taxon-name-part-type="genus" reg="Lachnodius">L.</tp:taxon-name-part><tp:taxon-name-part taxon-name-part-type="species" reg="maculosus">maculosus</tp:taxon-name-part></tp:taxon-name></italic>; both species occur under bark, have an invaginated anus, and relatively robust, subconical marginal setae. Adult females of <italic><tp:taxon-name><tp:taxon-name-part taxon-name-part-type="genus" reg="Lachnodius">L.</tp:taxon-name-part><tp:taxon-name-part taxon-name-part-type="species" reg="sealakeensis">sealakeensis</tp:taxon-name-part></tp:taxon-name></italic> can be readily distinguished from those of <italic><tp:taxon-name><tp:taxon-name-part taxon-name-part-type="genus" reg="Lachnodius">L.</tp:taxon-name-part><tp:taxon-name-part taxon-name-part-type="species" reg="maculosus">maculosus</tp:taxon-name-part></tp:taxon-name></italic> by (i) the lack of dorsal macrotubular ducts (two size-classes present in <italic><tp:taxon-name><tp:taxon-name-part taxon-name-part-type="genus" reg="Lachnodius">L.</tp:taxon-name-part><tp:taxon-name-part taxon-name-part-type="species" reg="maculosus">maculosus</tp:taxon-name-part></tp:taxon-name></italic>); (ii) dorsal microtubular ducts with sclerotic surrounds (these are unique among <italic><tp:taxon-name><tp:taxon-name-part taxon-name-part-type="genus" reg="Sphaerococcopsis">Sphaerococcopsis</tp:taxon-name-part></tp:taxon-name></italic> and <italic><tp:taxon-name><tp:taxon-name-part taxon-name-part-type="genus" reg="Lachnodius">Lachnodius</tp:taxon-name-part></tp:taxon-name></italic> spp.); (iii) capitate dorsal setae (lanceolate in <italic><tp:taxon-name><tp:taxon-name-part taxon-name-part-type="genus" reg="Lachnodius">L.</tp:taxon-name-part><tp:taxon-name-part taxon-name-part-type="species" reg="maculosus">maculosus</tp:taxon-name-part></tp:taxon-name></italic>); and (iv) the ventral surface of abdomen with macrotubular ducts with the shaft constricted distally (not constricted distally in <italic><tp:taxon-name><tp:taxon-name-part taxon-name-part-type="genus" reg="Lachnodius">L.</tp:taxon-name-part><tp:taxon-name-part taxon-name-part-type="species" reg="maculosus">maculosus</tp:taxon-name-part></tp:taxon-name></italic>). Capitate dorsal setae like those of <italic><tp:taxon-name><tp:taxon-name-part taxon-name-part-type="genus" reg="Lachnodius">L.</tp:taxon-name-part><tp:taxon-name-part taxon-name-part-type="species" reg="sealakeensis">sealakeensis</tp:taxon-name-part></tp:taxon-name></italic> are also present on adult female of <italic><tp:taxon-name><tp:taxon-name-part taxon-name-part-type="genus" reg="Sphaerococcopsis">Sphaerococcopsis</tp:taxon-name-part><tp:taxon-name-part taxon-name-part-type="species" reg="platynotum">platynotum</tp:taxon-name-part></tp:taxon-name></italic> Beardsley and <italic><tp:taxon-name><tp:taxon-name-part taxon-name-part-type="genus" reg="Sphaerococcopsis">S.</tp:taxon-name-part><tp:taxon-name-part taxon-name-part-type="species" reg="umbilicus">umbilicus</tp:taxon-name-part></tp:taxon-name></italic> Beardsley. These differ from <italic><tp:taxon-name><tp:taxon-name-part taxon-name-part-type="genus" reg="Lachnodius">L.</tp:taxon-name-part><tp:taxon-name-part taxon-name-part-type="species" reg="sealakeensis">sealakeensis</tp:taxon-name-part></tp:taxon-name></italic> in having (i) 6-segmented antennae (7-segmented in <italic><tp:taxon-name><tp:taxon-name-part taxon-name-part-type="genus" reg="Lachnodius">L.</tp:taxon-name-part><tp:taxon-name-part taxon-name-part-type="species" reg="sealakeensis">sealakeensis</tp:taxon-name-part></tp:taxon-name></italic>); (ii) hind legs much larger than fore and mid legs (all legs subequal in <italic><tp:taxon-name><tp:taxon-name-part taxon-name-part-type="genus" reg="Lachnodius">L.</tp:taxon-name-part><tp:taxon-name-part taxon-name-part-type="species" reg="sealakeensis">sealakeensis</tp:taxon-name-part></tp:taxon-name></italic>); and (iii) venter much larger than dorsum (venter and dorsum subequal in <italic><tp:taxon-name><tp:taxon-name-part taxon-name-part-type="genus" reg="Lachnodius">L.</tp:taxon-name-part><tp:taxon-name-part taxon-name-part-type="species" reg="sealakeensi">sealakeensi</tp:taxon-name-part></tp:taxon-name></italic>).</p><p>This is the only species treated here that was not part of JWB’s view of <italic><tp:taxon-name><tp:taxon-name-part taxon-name-part-type="genus" reg="Lachnodius">Lachnodius</tp:taxon-name-part></tp:taxon-name></italic> since the only known specimens were not collected until after his death. NBH and PJG share authorship of its name.</p></tp:treatment-sec><tp:treatment-sec sec-type="material" id="SECID0EYGDI"><title>Material examined.</title><p><bold><italic>Holotype</italic></bold>: <bold>Victoria</bold>: adult female, on slide: ex pit under loose bark of <italic><tp:taxon-name><tp:taxon-name-part taxon-name-part-type="genus" reg="Eucalyptus">Eucalyptus</tp:taxon-name-part><tp:taxon-name-part taxon-name-part-type="species" reg="oleosa">oleosa</tp:taxon-name-part></tp:taxon-name></italic>, ca. 6 km N of Sea Lake, intersection of Lake Tyrell Road and Calder Highway, <named-content xmlns:xlink="http://www.w3.org/1999/xlink" content-type="dwc:verbatimCoordinates" xlink:type="simple"><named-content content-type="geo-json" specific-use="{&#34;type&#34;:&#34;Point&#34;,&#34;coordinates&#34;:[142.830000,-35.450000]}" id="NCID0ETHDI" xlink:type="simple">35.45S, 142.83E</named-content></named-content>, NBH and PJG, 5 Feb 2005 (<named-content xmlns:xlink="http://www.w3.org/1999/xlink" content-type="dwc:institutional_code" xlink:type="simple">ANIC</named-content>). <bold><italic>Paratypes</italic></bold>: <bold>Victoria</bold>: 17 adult females (all on separate slides), same data as holotype, one female is DNA voucher NH47 (<named-content xmlns:xlink="http://www.w3.org/1999/xlink" content-type="dwc:institutional_code" xlink:type="simple">ANIC</named-content> except 2 slides in <named-content xmlns:xlink="http://www.w3.org/1999/xlink" content-type="dwc:institutional_code" xlink:type="simple">NMV</named-content>; also 2 slides deposited in <named-content xmlns:xlink="http://www.w3.org/1999/xlink" content-type="dwc:institutional_code" xlink:type="simple">QDPC</named-content> in 2009 but could not be located in 2018).</p><fig id="F12" position="float" orientation="portrait"><label>Figure 12.</label><caption><p>Adult female of <italic><tp:taxon-name><tp:taxon-name-part taxon-name-part-type="genus" reg="Lachnodius">Lachnodius</tp:taxon-name-part><tp:taxon-name-part taxon-name-part-type="species" reg="sealakeensis">sealakeensis</tp:taxon-name-part></tp:taxon-name></italic> sp. n.</p></caption><graphic xmlns:xlink="http://www.w3.org/1999/xlink" xlink:href="zookeys-818-043-g012.jpg" position="float" orientation="portrait" xlink:type="simple" id="oo_257750.jpg"/></fig></tp:treatment-sec><tp:treatment-sec><!--Section generated to contain objects referenced in tp:taxon-treatment.--><fig id="F2" position="float" orientation="portrait"><label>Figure 2.</label><caption><p>Species of <italic><tp:taxon-name><tp:taxon-name-part taxon-name-part-type="genus" reg="Lachnodius">Lachnodius</tp:taxon-name-part></tp:taxon-name></italic> in life. <bold>a</bold> adult female of <italic><tp:taxon-name><tp:taxon-name-part taxon-name-part-type="genus" reg="Lachnodius">L.</tp:taxon-name-part><tp:taxon-name-part taxon-name-part-type="species" reg="lectularius">lectularius</tp:taxon-name-part></tp:taxon-name></italic> in pit gall on stem of <italic><tp:taxon-name><tp:taxon-name-part taxon-name-part-type="genus" reg="Eucalyptus">Eucalyptus</tp:taxon-name-part><tp:taxon-name-part taxon-name-part-type="species" reg="viminalis">viminalis</tp:taxon-name-part></tp:taxon-name></italic>, Cranbourne, Victoria <bold>b</bold> adult female of <italic><tp:taxon-name><tp:taxon-name-part taxon-name-part-type="genus" reg="Lachnodius">L.</tp:taxon-name-part><tp:taxon-name-part taxon-name-part-type="species" reg="lectularius">lectularius</tp:taxon-name-part></tp:taxon-name></italic> in pit gall on bud of <italic><tp:taxon-name><tp:taxon-name-part taxon-name-part-type="genus" reg="Eucalyptus">E.</tp:taxon-name-part><tp:taxon-name-part taxon-name-part-type="species" reg="viminalis">viminalis</tp:taxon-name-part></tp:taxon-name></italic>, Tyabb, Victoria <bold>c</bold> adult female of <italic><tp:taxon-name><tp:taxon-name-part taxon-name-part-type="genus" reg="Lachnodius">L.</tp:taxon-name-part><tp:taxon-name-part taxon-name-part-type="species" reg="parathrix">parathrix</tp:taxon-name-part></tp:taxon-name></italic> in pit gall on mid-vein of <italic><tp:taxon-name><tp:taxon-name-part taxon-name-part-type="genus" reg="Eucalyptus">E.</tp:taxon-name-part><tp:taxon-name-part taxon-name-part-type="species" reg="elata">elata</tp:taxon-name-part></tp:taxon-name></italic>, near Narooma, New South Wales <bold>d</bold> two adult females of <italic><tp:taxon-name><tp:taxon-name-part taxon-name-part-type="genus" reg="Lachnodius">L.</tp:taxon-name-part><tp:taxon-name-part taxon-name-part-type="species" reg="sealakeensis">sealakeensis</tp:taxon-name-part></tp:taxon-name></italic> in pits on trunk of <italic><tp:taxon-name><tp:taxon-name-part taxon-name-part-type="genus" reg="Eucalyptus">E.</tp:taxon-name-part></tp:taxon-name> ?<tp:taxon-name><tp:taxon-name-part taxon-name-part-type="genus" reg="Eucalyptus"/><tp:taxon-name-part taxon-name-part-type="species" reg="oleosa">oleosa</tp:taxon-name-part></tp:taxon-name></italic>, near Sea Lake, Victoria.</p></caption><graphic xmlns:xlink="http://www.w3.org/1999/xlink" xlink:href="zookeys-818-043-g002.jpg" position="float" orientation="portrait" xlink:type="simple" id="oo_257739.jpg"/></fig></tp:treatment-sec></tp:taxon-treatment>
